# Supplementary material for: A systematic screen reveals new elements acting at the G2/M cell cycle control
Source: Genome Biol. 2012 May 24;13(5):R36. doi: 10.1186/gb-2012-13-5-r36 (PMC3446289; doi:10.1186/gb-2012-13-5-r36)
Supplement: Additional file 1 — Table S1 - strains analyzed and selected in every step of the cell size screen. [file gb-2012-13-5-r36-S1.XLSX]

## Sheet: strains analyzed on plate
SPAC1002.01		conserved fungal protein
SPAC1002.02	pom34	nucleoporin Pom34
SPAC1002.03c	gls2	glucosidase II Gls2
SPAC1002.05c	jmj2	histone demethylase Jmj2
SPAC1002.06c	bqt2	bouquet formation protein Bqt2
SPAC1002.07c	ats1	N-acetyltransferase Ats1 (predicted)
SPAC1002.12c		succinate-semialdehyde dehydrogenase (predicted)
SPAC1002.14	itt1	ubiquitin-protein ligase E3 (predicted)
SPAC1002.15c	pmc5	mediator complex subunit Pmc5
SPAC1002.17c	urg2	uracil phosphoribosyltransferase (predicted)
SPAC1002.18	urg3	DUF1688 family protein
SPAC1002.20		sequence orphan
SPAC1006.01	psp3	vacuolar serine protease Psp3 (predicted)
SPAC1006.03c	red1	RNA elimination defective protein Red1
SPAC1006.04c	mcp3	sequence orphan
SPAC1006.06	rgf2	RhoGEF Rgf2
SPAC1006.09	win1	MAP kinase kinase kinase Win1
SPAC1039.02		phosphoprotein phosphatase (predicted)
SPAC1039.03		esterase/lipase (predicted)
SPAC1039.05c	klf1	zinc finger protein Klf1
SPAC1039.06		alanine racemase (predicted)
SPAC1039.08		serine acetyltransferase (predicted)
SPAC1039.09	isp5	amino acid permease Isp5
SPAC1039.10	mmf2	homologous Pmf1 factor 1, implicated in isoleucine biosynthesis (predicted)
SPAC1039.11c		alpha-glucosidase (predicted)
SPAC105.01c	kha1	potassium ion/proton antiporter Kha1 (predicted)
SPAC105.02c		ankyrin repeat protein, implicated in meiosis
SPAC105.03c		transcription factor (predicted)
SPAC1071.02	mms19	TFIIH regulator Mms19
SPAC1071.03c		sequence orphan
SPAC1071.04c	spc2	signal peptidase subunit Spc2 (predicted)
SPAC1071.05		S-adenosylmethionine-dependent methyltransferase (predicted)
SPAC1071.06	arp9	SWI/SNF and RSC complex subunit Arp9
SPAC1071.07c	rps1502	40S ribosomal protein S15 (predicted)
SPAC1071.08	rpp203	60S acidic ribosomal protein P2C subunit
SPAC1071.09c		DNAJ domain protein, DNAJC9 family (predicted)
SPAC1071.11		NADH-dependent flavin oxidoreductase (predicted)
SPAC1071.12c	stp1	dual specificity phosphatase Stp1
SPAC1093.02		pyridoxamine 5'-phosphate oxidase (predicted)
SPAC1093.03		inositol polyphosphate phosphatase (predicted)
SPAC10F6.04		RCC domain protein Ats1 (predicted)
SPAC10F6.05c	ubc6	ubiquitin conjugating enzyme Ubc6 (predicted)
SPAC10F6.06	vip1	RNA-binding protein Vip1
SPAC10F6.07c	mug94	sequence orphan
SPAC10F6.08c	nht1	Ino80 complex HMG box protein Nht1
SPAC10F6.11c	atg17	autophagy associated protein kinase activator Atg17
SPAC10F6.13c		aspartate aminotransferase (predicted)
SPAC10F6.14c		ABC1 kinase family protein (predicted)
SPAC10F6.15		S. pombe specific UPF0300 family protein 1
SPAC10F6.16	mug134	mRNA stability protein Igo1 (predicted)
SPAC10F6.17c		mitochondrial pyruvate dehydrogenase (lipoamide) phosphatase (predicted)
SPAC110.01	ppk1	serine/threonine protein kinase Ppk1 (predicted)
SPAC110.02	pds5	cohesin-associated protein Pds5
SPAC1142.01		DUF654 family protein
SPAC1142.02c		TPR repeat protein, SGT2 family (predicted)
SPAC1142.03c	swi2	Swi5 complex subunit Swi2
SPAC1142.05	ctr5	copper transporter complex subunit Ctr5
SPAC1142.06	get3	GET complex ATPase subunit Get3 (predicted)
SPAC1142.07c	vps32	ESCRT III complex subunit Vps32
SPAC1142.08	fhl1	fork head transcription factor Fhl1
SPAC1142.09		dubious
SPAC11D3.01c		conserved fungal protein
SPAC11D3.02c		ELLA family acetyltransferase (predicted)
SPAC11D3.03c		conserved protein
SPAC11D3.04c		SnoaL
SPAC11D3.05	mfs2	MFS family membrane transporter (predicted)
SPAC11D3.06		MatE family transporter (predicted)
SPAC11D3.07c		transcription factor (predicted)
SPAC11D3.08c		amino acid permease, unknown 1 (predicted)
SPAC11D3.09		agmatinase (predicted)
SPAC11D3.10		nifs homolog, possible cysteine desulfurase
SPAC11D3.11c		zinc finger protein, truncated
SPAC11D3.14c		oxoprolinase (predicted)
SPAC11D3.15		5-oxoprolinase (ATP-hydrolizing) (predicted)
SPAC11D3.16c		sequence orphan
SPAC11D3.17		zf-C2H2 type zinc finger protein
SPAC11D3.18c		nicotinic acid plasma membrane transporter (predicted)
SPAC11E3.01c	swr1	SNF2 family helicase Swr1
SPAC11E3.03	csm1	chromosome segregation protein Csm1/Pcs1
SPAC11E3.04c	ubc13	ubiquitin conjugating enzyme Ubc13
SPAC11E3.05		ubiquitin-protein ligase E3, human WDR59 ortholog
SPAC11E3.08c	nse6	Smc5-6 complex non-SMC subunit Nse6
SPAC11E3.09	pyp3	protein-tyrosine phosphatase Pyp3
SPAC11E3.10		VanZ-like family protein
SPAC11E3.11c		guanyl-nucleotide exchange factor (predicted)
SPAC11E3.12		conserved eukaryotic protein
SPAC11E3.13c	gas5	cell wall protein Gas5, 1,3-beta-glucanosyltransferase (predicted)
SPAC11E3.14		conserved eukaryotic protein
SPAC11G7.01		sequence orphan
SPAC11G7.02	pub1	HECT-type ubiquitin-protein ligase E3 Pub1
SPAC11G7.03	idh1	isocitrate dehydrogenase (NAD+) subunit 1 Idh1
SPAC11G7.04	ubi1	ribosomal-ubiquitin fusion protein Ubi1 (predicted)
SPAC11G7.06c	mug132	S. pombe specific UPF0300 family protein 3
SPAC11H11.01	sst6	ESCRT I complex subunit Vps23
SPAC11H11.02c	mug162	sequence orphan
SPAC11H11.03c		SMR and DUF1771 domain protein (predicted)
SPAC11H11.04	mam2	pheromone p-factor receptor
SPAC11H11.05c	fta6	Sim4 and Mal2 associated (4 and 2 associated) protein 6
SPAC1250.03	ubc14	ubiquitin conjugating enzyme Ubc14 (predicted)
SPAC1250.04c	atl1	alkyltransferase-like protein Atl1
SPAC1250.05	rpl3002	60S ribosomal protein L30 (predicted)
SPAC1296.01c		phosphoacetylglucosamine mutase (predicted)
SPAC1296.02	cox4	cytochrome c oxidase subunit IV (predicted)
SPAC1296.03c	sxa2	serine carboxypeptidase Sxa2
SPAC1296.04	mug65	spore wall assembly protein (predicted)
SPAC12B10.01c		ubiquitin-protein ligase E3 (predicted)
SPAC12B10.03	bun62	WD repeat protein, human WDR20 family, Bun62
SPAC12B10.04		tubulin-tyrosine ligase (predicted)
SPAC12B10.06c		succinate dehydrogenase subunit Emi5 (predicted)
SPAC12B10.07	acp1	F-actin capping protein alpha subunit
SPAC12B10.09		S-adenosylmethionine transporter (predicted)
SPAC12B10.11	exg2	glucan glucosidase Exg2, unknown specificity
SPAC12B10.12c	rhp41	DNA repair protein Rhp41
SPAC12B10.13		proteasome-dependent catabolite inactivation protein, ubiquitin ligase complex subunit (predicted)
SPAC12B10.14c	ppk2	serine/threonine protein kinase Ppk2 (predicted)
SPAC12B10.15c		ribonuclease H2 complex subunit (predicted)
SPAC12B10.16c	mug157	conserved protein Mug157
SPAC12G12.01c		ubiquitin-protein ligase E3
SPAC12G12.03	cip2	RNA-binding protein Cip2
SPAC12G12.07c		conserved fungal protein
SPAC12G12.09		conserved fungal protein
SPAC12G12.10	wdr21	WD repeat protein, human WDR21 family
SPAC12G12.11c		DUF544 family protein
SPAC12G12.12		NST UDP-galactose transporter (predicted)
SPAC12G12.13c	cid14	poly(A) polymerase Cid14
SPAC12G12.15	sif3	Sad1 interacting factor 3 (predicted)
SPAC12G12.16c		Fen1 family nuclease, XP-G family (predicted)
SPAC1327.01c		transcription factor, zf-fungal binuclear cluster type (predicted)
SPAC139.01c		nuclease, XP-G family (predicted)
SPAC139.02c	oac1	mitochondrial anion transporter (predicted)
SPAC139.03		transcription factor, zf-fungal binuclear cluster type (predicted)
SPAC139.04c	fap2	L-saccharopine oxidase
SPAC139.05		succinate-semialdehyde dehydrogenase (predicted)
SPAC139.06	hat1	histone acetyltransferase Hat1
SPAC1399.02		membrane transporter (predicted)
SPAC1399.05c		transcription factor, zf-fungal binuclear cluster type (predicted)
SPAC13A11.01c	rga8	Rho-type GTPase activating protein Rga8
SPAC13A11.03	mcp7	meiosis specific coiled-coil protein Mcp7
SPAC13A11.04c	ubp8	SAGA complex ubiquitin C-terminal hydrolase Ubp8
SPAC13A11.05		peptidase family M17
SPAC13A11.06		pyruvate decarboxylase (predicted)
SPAC13C5.02	dre4	splicing associated factor Dre4
SPAC13C5.03	tht1	nuclear membrane protein involved in karyogamy Tht1
SPAC13C5.04		amidotransferase (predicted)
SPAC13C5.06c	mug121	sequence orphan
SPAC13C5.07	rad32	Rad32 nuclease
SPAC13D1.01c	Tf2-7	retrotransposable element
SPAC13D6.01	pof14	F-box protein Pof14
SPAC13D6.02c	byr3	zinc finger protein Byr3
SPAC13D6.03c	trm9	tRNA (uridine) methyltransferase Trm9 (predicted)
SPAC13D6.04c	btb3	substrate adaptor for cullin 3 ubiquitin ligase Btb3
SPAC13F5.01c	msh1	mitochondrial MutS protein Msh1 (predicted)
SPAC13F5.03c	gld1	mitochondrial glycerol dehydrogenase Gld1
SPAC13F5.04c		Vps20 associated proten Vts1 (predicted)
SPAC13F5.05		thioredoxin family protein (predicted)
SPAC13F5.07c		zf PARP type zinc finger protein
SPAC13G6.01c	rad8	ubiquitin-protein ligase E3 Rad8
SPAC13G6.02c	rps101	40S ribosomal protein S3a
SPAC13G6.04	tim8	TIM22 inner membrane protein import complex subunit Tim8 (predicted)
SPAC13G6.06c	gcv2	glycine cleavage complex subunit P (predicted)
SPAC13G6.07c	rps601	40S ribosomal protein S6
SPAC13G6.08		Cdc20/Fizzy subfamily WD repeat protein
SPAC13G6.12c	chs1	chitin synthase I
SPAC13G6.13		sequence orphan
SPAC13G6.14	aps1	diadenosine 5',5'''-p1,p6-hexaphosphate hydrolase Aps1
SPAC13G7.02c	ssa1	heat shock protein Ssa1 (predicted)
SPAC13G7.03	upf3	up-frameshift suppressor 3 family protein (predicted)
SPAC13G7.04c	mac1	membrane anchored protein Mac1
SPAC13G7.05	are1	acyl-coA-sterol acyltransferase Are1 (predicted)
SPAC13G7.06	met16	phosphoadenosine phosphosulfate reductase
SPAC13G7.07	arb2	argonaute binding protein 2
SPAC13G7.09c		conserved fungal protein
SPAC13G7.11		mitochondrial respiratory complex assembly protein (predicted)
SPAC13G7.12c		choline kinase (predicted)
SPAC13G7.13c	msa1	RNA-binding protein Msa1
SPAC140.03	arb1	argonaute binding protein 1
SPAC140.04		conserved eukaryotic protein
SPAC1420.01c		DUF1752 family protein, involved in regulation of transcription (predicted)
SPAC1420.03	rpn501	19S proteasome regulatory subunit Rpn501
SPAC1420.04c	cox1101	fusion cytochrome c oxidase assembly protein Cox1101, mitochondrial ribosomal protein Rsm22 (predicted)
SPAC144.02	iec1	Ino80 complex subunit Iec1
SPAC144.03	ade2	adenylosuccinate synthetase Ade2
SPAC144.04c	spe1	ornithine decarboxylase Spe1 (predicted)
SPAC144.05		ATP-dependent DNA helicase (predicted)
SPAC144.06	apl5	AP-3 adaptor complex subunit Apl5 (predicted)
SPAC144.14	klp8	kinesin-like protein Klp8
SPAC144.17c		6-phosphofructo-2-kinase (predicted)
SPAC1486.01		manganese superoxide dismutase (predicted)
SPAC1486.02c	dsc2	UBA domain protein Ucp14
SPAC1486.04c	alm1	medial ring protein Alm1
SPAC1486.08		mitochondrial inner membrane protein involved in cytochrome c oxidase assembly Cox16 (predicted)
SPAC14C4.01c		DUF1770 family protein
SPAC14C4.04	B22918-2	hypothetical protein
SPAC14C4.05c	man1	LEM domain protein Man1, Sad1 interacting factor (predicted)
SPAC14C4.06c		poly(A) binding protein Nab2 (predicted)
SPAC14C4.07		membrane transporter (predicted)
SPAC14C4.08	mug5	meiotically upregulated gene Mug5
SPAC14C4.09	agn1	glucan endo-1,3-alpha-glucosidase Agn1
SPAC14C4.10c		Nudix family hydrolase
SPAC14C4.11		polyphosphate synthetase (predicted)
SPAC14C4.12c	laf1	clr6 L associated factor 1 Laf1
SPAC14C4.13	rad17	RFC related checkpoint protein Rad17
SPAC14C4.14	atp1	F1-ATPase alpha subunit
SPAC14C4.15c		dipeptidyl peptidase (predicted)
SPAC14C4.16	dad3	DASH complex subunit Dad3
SPAC1527.01	mok11	alpha-1,3-glucan synthase Mok11
SPAC1527.02	sft2	Golgi transport protein Sft2 (predicted)
SPAC1556.02c	sdh1	succinate dehydrogenase Sdh1 (predicted)
SPAC1556.03	azr1	serine/threonine protein phosphatase Azr1
SPAC1556.04c	cdd1	cytidine deaminase Ccd1 (predicted)
SPAC1556.05c	cgr1	ribosome biogenesis CGR1 family (predicted)
SPAC1556.06.1	meu1-1	sequence orphan
SPAC1556.07	pmm1	phosphomannomutase Pmm1
SPAC1556.08c	cbs2	protein kinase activator (predicted)
SPAC1565.01		conserved fungal protein
SPAC1565.03		sequence orphan
SPAC1565.04c	ste4	adaptor protein Ste4
SPAC1565.07c		TATA-binding protein (predicted)
SPAC15A10.03c	rad54	Rad54 homolog Rhp54
SPAC15A10.05c	mug182	NADX epimerase (predicted)
SPAC15A10.06		CPA1 sodium ion/proton antiporter (predicted)
SPAC15A10.07		sequence orphan
SPAC15A10.08	ain1	alpha-actinin
SPAC15A10.09c	pun1	SUR7 family protein Pun1 (predicted)
SPAC15A10.10	mde6	Muskelin homolog (predicted)
SPAC15A10.11	ubr11	N-end-recognizing protein (predicted)
SPAC15A10.13	ppk3	HEAT repeat protein Ppk3
SPAC15A10.15	sgo2	inner centromere protein, shugoshin Sgo2
SPAC15A10.16	bud6	actin interacting protein 3 homolog Bud6
SPAC15E1.02c		DUF1761 family protein
SPAC15E1.03	rpl42	60S ribosomal protein L36/L42
SPAC15E1.05c	ect1	ethanolamine-phosphate cytidylyltransferase (predicted)
SPAC15E1.06	vps29	retromer complex subunit Vps29
SPAC15E1.07c	moa1	meiotic cohesin complex associated protein Moa1
SPAC15E1.09	grx2	glutaredoxin Grx2
SPAC15E1.10		PI31 proteasome inhibitor (predicted)
SPAC15F9.01c		central kinetochore associated family protein
SPAC16.01	rho2	Rho family GTPase Rho2
SPAC16.02c	srp2	mRNA export factor Srp2
SPAC16.04	dus3	tRNA dihydrouridine synthase Dus3 (predicted)
SPAC16.05c	sfp1	transcription factor Sfp1 (predicted)
SPAC1610.01		conserved eukaryotic protein
SPAC1610.02c		mitochondrial ribosomal protein subunit L1 (predicted)
SPAC1610.03c	crp79	poly(A) binding protein Crp79
SPAC1635.01		mitochondrial outer membrane voltage-dependent anion-selective channel (predicted)
SPAC1639.01c		GNS1/SUR4 family protein (predicted)
SPAC1639.02c	trk2	potassium ion transporter Trk2
SPAC167.01	ire1	serine/threonine protein kinase Ppk4/ sensor for unfolded proteins in the ER (predicted)
SPAC167.04	pam17	TIM23 translocase complex-associated motor subunit Pam17 (predicted)
SPAC167.06c	mug143	sequence orphan
SPAC167.07c		ubiquitin-protein ligase E3 (predicted)
SPAC167.08	Tf2-2	retrotransposable element
SPAC1687.05	pli1	SUMO E3 ligase Pli1
SPAC1687.06c	rpl44	60S ribosomal protein L28/L44 (predicted)
SPAC1687.07		conserved fungal protein
SPAC1687.09		ENTH/VHS domain protein (predicted)
SPAC1687.10	mcp1	sequence orphan
SPAC1687.12c	coq4	ubiquinone biosynthesis protein Coq4 (predicted)
SPAC1687.13c	csn5	COP9/signalosome complex subunit Csn5
SPAC1687.14c		EF hand family protein, unknown role
SPAC1687.15	gsk3	serine/threonine protein kinase Gsk3
SPAC1687.16c	erg31	C-5 sterol desaturase Erg31
SPAC1687.21		phosphoglycerate mutase family (predicted)
SPAC1687.22c	puf3	RNA-binding protein Puf3 (predicted)
SPAC1687.23c		sequence orphan
SPAC16A10.02	sub1	transcription coactivator PC4
SPAC16A10.03c		zinc finger protein Pep5/Vps11-like (predicted)
SPAC16A10.05c	dad1	DASH complex subunit Dad1
SPAC16A10.07c	taz1	human TRF ortholog Taz1
SPAC16A10.08c	mug74	sequence orphan
SPAC16C9.01c		carbohydrate kinase (predicted)
SPAC16C9.02c		S-methyl-5-thioadenosine phosphorylase (predicted)
SPAC16C9.05	cph1	Clr6 histone deacetylase associated PHD protein-1 Cph1
SPAC16C9.06c	upf1	ATP-dependent RNA helicase Upf1
SPAC16E8.03	gna1	glucosamine-phosphate N-acetyltransferase (predicted)
SPAC16E8.05c	mde1	sequence orphan
SPAC16E8.08		sequence orphan
SPAC16E8.12c		ING family homolog Png3 (predicted)
SPAC16E8.13		ubiquitin-protein ligase E3 (predicted)
SPAC16E8.14c	tae1	AdoMet dependent proline dimethyltransferase involved in translation Tea1 (predicted)
SPAC16E8.17c		succinate-CoA ligase alpha subunit (predicted)
SPAC16E8.18		sequence orphan
SPAC1705.02		human 4F5S homolog
SPAC1705.03c	ecm33	cell wall protein Ecm33
SPAC1751.01c	gti1	gluconate transporter inducer Gti1
SPAC1751.04		pre-ribosomal protein Loc1 (predicted)
SPAC1782.01	ecm29	proteasome component Ecm29
SPAC1782.02c		conserved fungal protein
SPAC1782.04	cox24	mitochondrial mRNA processing protein Cox24 (predicted)
SPAC1782.05	ypa2	phosphotyrosyl phosphatase activator Ypa2
SPAC1782.06c	phb1	prohibitin Phb1 (predicted)
SPAC1782.07	qcr8	ubiquinol-cytochrome-c reductase complex subunit 7
SPAC1782.08c	rex3	exonuclease Rex3 (predicted)
SPAC1782.09c	clp1	Cdc14-related protein phosphatase Clp1/Flp1
SPAC1782.11	met14	adenylyl-sulfate kinase (predicted)
SPAC1783.01		methionine synthase reductase (predicted)
SPAC1783.02c	vps66	acyltransferase (predicted)
SPAC1783.05	hrp1	ATP-dependent DNA helicase Hrp1
SPAC1783.06c	atg12	autophagy associated ubiquitin-like modifier Atg12
SPAC1783.07c	pap1	transcription factor Pap1/Caf3
SPAC1783.08c	rpl1502	60S ribosomal protein L15b (predicted)
SPAC1786.01c		triacylglycerol lipase (predicted)
SPAC1786.02		phospholipase (predicted)
SPAC1786.04		sequence orphan
SPAC17A2.01	bsu1	high-affinity import carrier for pyridoxine, pyridoxal, and pyridoxamine Bsu1
SPAC17A2.02c		DUF887 family protein
SPAC17A2.05	osm1	fumerate reductase (predicted)
SPAC17A2.06c	vps8	WD repeat protein Vps8 (predicted)
SPAC17A2.07c		sequence orphan
SPAC17A2.09c	csx1	RNA-binding protein Csx1
SPAC17A2.10c		sequence orphan
SPAC17A2.11		sequence orphan
SPAC17A2.12		ATP-dependent DNA helicase (predicted)
SPAC17A2.13c	rad25	14-3-3 protein Rad25
SPAC17A2.14		CorA family magnesium ion transporter
SPAC17A5.01	pex6	peroxin-6 (predicted)
SPAC17A5.02c	dbr1	RNA lariat debranching enzyme Dbr1
SPAC17A5.04c	mde10	spore wall assembly ADAM family peptidase Mde10
SPAC17A5.05c		conserved fungal protein
SPAC17A5.08		COPII-coated vesicle component Erp2/3/4 (predicted)
SPAC17A5.09c		protein phosphatase regulatory subunit Glc9 (predicted)
SPAC17A5.10		conserved fungal protein
SPAC17A5.11	rec12	endonuclease Rec12
SPAC17A5.16	ftp105	Ubp5 interacting protein Ftp105
SPAC17A5.18c	rec25	meiotic recombination protein Rec25
SPAC17C9.01c	nuc2	anaphase-promoting complex subunit Apc3
SPAC17C9.02c	lys7	alpha-aminoadipate reductase phosphopantetheinyl transferase Lys7
SPAC17C9.05c	pmc3	mediator complex subunit Pmc3/Med27
SPAC17C9.09c	tim13	TIM22 inner membrane protein import complex subunit Tim13 (predicted)
SPAC17C9.10	stm1	G-protein coupled receptor Stm1
SPAC17C9.11c		zf-C2H2 type zinc finger protein/UBA domain protein
SPAC17C9.12		VAP family protein (predicted)
SPAC17C9.13c	cut8	tethering factor for nuclear proteasome Cut8
SPAC17C9.14		Pex19 protein (predicted)
SPAC17C9.15c		sequence orphan
SPAC17C9.16c		MFS family transmembrane transporter Mfs1 (predicted)
SPAC17D4.01	pex7	peroxin-7 (predicted)
SPAC17D4.01	pex7	peroxin-7 (predicted)
SPAC17D4.03c	cis4	cation diffusion family zinc membrane transporter Cis4
SPAC17D4.04		tRNA (cytosine-5-)-methyltransferase (predicted)
SPAC17G6.02c	tco1	RTA1-like protein
SPAC17G6.03		phosphoprotein phosphatase (predicted)
SPAC17G6.04c	cpp1	protein farnesyltransferase beta subunit Cpp1
SPAC17G6.05c		Rhophilin-2 homolog (predicted)
SPAC17G6.08	pep7	prevacuole/endosomal FYVE tethering component Pep7 (predicted)
SPAC17G6.13	slt1	sequence orphan Slt1
SPAC17G6.17	pof8	F-box protein Pof8
SPAC17G8.02		uridine ribohydrolase (predicted)
SPAC17G8.05	med20	mediator complex subunit Med20
SPAC17G8.07	yaf9	YEATS family histone acetyltransferase subunit Yaf9
SPAC17G8.08c		human TMEM165 homolog
SPAC17G8.09	shg1	Set1C complex subunit Shg1
SPAC17G8.10c	dma1	mitotic spindle checkpoint protein Dma1
SPAC17G8.11c	imt3	mannosyltransferase Imt3
SPAC17G8.13c	mst2	histone acetyltransferase Mst2
SPAC17G8.14c	pck1	protein kinase C (PKC)-like Pck1
SPAC17H9.01	cid16	poly(A) polymerase Cid16 (predicted)
SPAC17H9.03c	rdl1	RAD51D-like protein 1
SPAC17H9.06c		conserved eukaryotic protein
SPAC17H9.08		mitochondrial coenzyme A transporter (predicted)
SPAC17H9.09c	ras1	GTPase Ras1
SPAC17H9.10c	ddb1	damaged DNA binding protein Ddb1
SPAC17H9.11	gmf1	cofilin/tropomyosin family Glia Maturation Factor homolog Gmf1
SPAC17H9.12c		mitochondrial cytochrome c-heme linkage protein Cyc2 (predicted)
SPAC17H9.13c		glutamate 5-kinase (predicted)
SPAC17H9.14c		protein disulfide isomerase
SPAC17H9.19c	cdt2	WD repeat protein Cdt2
SPAC1805.02c		electron transfer flavoprotein beta subunit (predicted)
SPAC1805.03c	trm13	tRNA 2'-O-methyltransferase Trm13 (predicted)
SPAC1805.05	cki3	serine/threonine protein kinase Cki3
SPAC1805.06c	hem2	porphobilinogen synthase Hem2 (predicted)
SPAC1805.07c	dad2	DASH complex subunit Dad2
SPAC1805.08	dlc1	dynein light chain Dlc1
SPAC1805.09c	fmt1	methionyl-tRNA formyltransferase Fmt1 (predicted)
SPAC1805.11c	rps2602	40S ribosomal protein S26 (predicted)
SPAC1805.12c	uep1	ribosomal-ubiquitin fusion protein Ubi2
SPAC1805.13	rpl14	60S ribosomal protein L14 (predicted)
SPAC1805.14		sequence orphan
SPAC1805.15c	pub2	HECT-type ubiquitin-protein ligase Pub2
SPAC1805.16c		purine nucleoside phosphorylase (predicted)
SPAC1834.03c	hhf1	histone H4 h4.1
SPAC1834.04	hht1	histone H3 h3.1
SPAC1834.05	alg9	mannosyltransferase complex subunit Alg9 (predicted)
SPAC1834.07	klp3	kinesin-like protein Klp3
SPAC1834.08	mak1	histidine kinase Mak1
SPAC1834.09	mug51	variant protein kinase 19 family protein
SPAC1834.10c		sequence orphan
SPAC1851.02	slc1	1-acylglycerol-3-phosphate O-acyltransferase Slc1 (predicted)
SPAC1851.03	ckb1	CK2 family regulatory subunit Ckb1
SPAC186.01		cell surface glycoprotein (predicted), DIPSY family
SPAC186.02c		hydroxyacid dehydrogenase (predicted)
SPAC186.03		L-asparaginase (predicted)
SPAC186.04c		N-terminal of transmembrane channel, trunucated
SPAC186.05c		human TMEM165 homolog
SPAC186.06		ER unfolded protein response protein (predicted)
SPAC186.08c		L-lactate dehydrogenase (predicted)
SPAC18B11.02c		tRNA pseudouridylate synthase (predicted)
SPAC18B11.03c		N-acetyltransferase (predicted)
SPAC18B11.08c		conserved fungal protein
SPAC18B11.09c		serine O-acetyltransferase activity (predicted)
SPAC18B11.10	tup11	transcriptional corepressor Tup11
SPAC18G6.01c		calchone related protein family
SPAC18G6.02c	chp1	chromodomain protein Chp1
SPAC18G6.04c	shm2	serine hydroxymethyltransferase Shm2 (predicted)
SPAC18G6.12c		hypothetical protein
SPAC18G6.15	mal3	EB1 family Mal3
SPAC1952.02	tma23	ribosome biogenesis protein Tma23 (predicted)
SPAC1952.05	gcn5	SAGA complex histone acetyltransferase catalytic subunit Gcn5
SPAC1952.06c		DUF1716 family protein
SPAC1952.07	rad1	checkpoint clamp complex protein Rad1
SPAC1952.08c		pyridoxamine 5'-phosphate oxidase (predicted)
SPAC1952.09c		acetyl-CoA hydrolase (predicted)
SPAC1952.10c		conserved fungal protein
SPAC1952.11c	ure2	urease Ure2
SPAC1952.12c	csn71	COP9/signalosome complex subunit 7a (predicted)
SPAC1952.16	rga9	RhoGAP, GTPase activator towards Rho/Rac/Cdc42-like small GTPases (predicted)
SPAC1952.17c		GTPase activating protein (predicted)
SPAC19A8.02		pleckstrin homology domain protein
SPAC19A8.03		phosphatidylinositol-3-phosphatase, myotubularin family (predicted)
SPAC19A8.04	erg5	C-22 sterol desaturase Erg5
SPAC19A8.05c	sst4	sorting receptor for ubiquitinated membrane proteins, ESCRT 0 complex subunit Sst4
SPAC19A8.10	rfp1	SUMO-targeted ubiquitin-protein ligase subunit Rfp1
SPAC19A8.11c		recombination protein Irc6 (predicted)
SPAC19B12.04	rps3001	40S ribosomal protein S30 (predicted)
SPAC19B12.06c		rhomboid family protease
SPAC19B12.07c		human ZNF277 ortholog
SPAC19B12.08	atg4	Atg8 deconjugator Atg4 (predicted)
SPAC19B12.09	srp14	signal recognition particle subunit Srp14
SPAC19B12.10	sst2	human AMSH/STAMBP protein homolog, ubiquitin specific-protease
SPAC19B12.11c		zinc finger protein, human ZNF593 ortholog
SPAC19B12.12c	yip11	SMN family protein Yip11
SPAC19B12.13	cox1102	fusion cytochrome c oxidase assembly protein Cox1102, mitochondrial ribosomal protein Rsm2202 (predicted)
SPAC19D5.01	pyp2	tyrosine phosphatase Pyp2
SPAC19D5.02c		peroxisomal membrane protein Pex22 (predicted)
SPAC19D5.03	cid1	poly(A) polymerase Cid1
SPAC19D5.06c	din1	Dhp1p-interacting protein Din1
SPAC19D5.07	uga1	4-aminobutyrate aminotransferase (GABA transaminase)
SPAC19D5.09c	Tf2-8	retrotransposable element
SPAC19D5.11c	ctf8	DNA replication factor C complex subunit Ctf8 (predicted)
SPAC19E9.01c	nup40	nucleoporin Nup40
SPAC19E9.02	fin1	serine/threonine protein kinase, NIMA related Fin1
SPAC19G12.02c	pms1	MutL family mismatch-repair protein Pms1
SPAC19G12.03	cda1	chitin deacetylase Cda1
SPAC19G12.04		ureidoglycolate hydrolase (predicted)
SPAC19G12.08	scs7	sphingosine hydroxylase Scs7
SPAC19G12.09		NADH/NADPH dependent indole-3-acetaldehyde reductase AKR3C2
SPAC19G12.10c	cpy1	vacuolar carboxypeptidase Y
SPAC19G12.13c	poz1	Pot1 associated protein Poz1
SPAC19G12.15c	tpp1	trehalose-6-phosphate phosphatase Tpp1
SPAC19G12.16c	adg2	conserved fungal protein Adg2
SPAC1A6.01c		human thyroid receptor interacting protein homolog, transcription coactivator (predicted)
SPAC1A6.03c		phospholipase (predicted)
SPAC1A6.04c	plb1	phospholipase B homolog Plb1
SPAC1A6.05c		triacylglycerol lipase (predicted)
SPAC1A6.06c	meu31	sequence orphan Meu31
SPAC1A6.07		sequence orphan
SPAC1A6.08c	mug125	sequence orphan
SPAC1A6.09c	lag1	sphingosine N-acyltransferase Lag1
SPAC1B1.02c		NAD/NADH kinase (predicted)
SPAC1B1.04c		poly(A)-specific ribonuclease complex subunit Pan3 (predicted)
SPAC1B2.04	cox6	cytochrome c oxidase subunit VI (predicted)
SPAC1B3.01c		uracil phosphoribosyltransferase (predicted)
SPAC1B3.02c		transcription elongation factor, Elf1 family (predicted)
SPAC1B3.03c	wis2	cyclophilin family peptidyl-prolyl cis-trans isomerase Wis2
SPAC1B3.04c		mitochondrial GTPase involved in translation Guf1 (predicted)
SPAC1B3.05	not3	CCR4-Not complex subunit Not3/5 (predicted)
SPAC1B3.06c		UbiE family methyltransferase (predicted)
SPAC1B3.10c		SEL1 repeat protein, unknown biological role
SPAC1B3.11c	ypt4	GTPase Ypt4
SPAC1B3.15c		vitamin H transporter (predicted)
SPAC1B3.16c	vht1	vitamin H transporter Vth1
SPAC1B3.17	clr2	chromatin silencing protein Clr2
SPAC1B3.20		sequence orphan
SPAC1B9.02c	sck1	serine/threonine protein kinase Sck1
SPAC1D4.01		human C9orf78 ortholog
SPAC1D4.02c		human GRASP protein family Golgi protein (predicted)
SPAC1D4.03c	aut12	autophagy associated protein Aut12 (predicted)
SPAC1D4.05c		Erd1 homolog (predicted)
SPAC1D4.06c	csk1	cyclin-dependent kinase activating kinase Csk1
SPAC1D4.11c	lkh1	dual specificity protein kinase Lkh1
SPAC1D4.13	byr1	MAP kinase kinase Byr1
SPAC1F12.02c		translationally controlled tumor protein homolog (predicted)
SPAC1F12.03c		cytochrome C oxidase transmembrane region
SPAC1F12.04c		conserved fungal protein
SPAC1F12.05		endocytosis regulator (predicted)
SPAC1F12.06c		DNA repair endonuclease (predicted)
SPAC1F12.09	gpi17	pig-S (predicted)
SPAC1F3.02c	mkh1	MEK kinase (MEKK) Mkh1
SPAC1F3.05		Golgi localized Arf binding gamma-adaptin ortholog (predicted)
SPAC1F3.06c	spo15	sporulation protein Spo15
SPAC1F3.08c		dubious
SPAC1F3.09	mug161	CwfJ family protein, splicing factor (predicted)
SPAC1F3.10c	37165	mitochondrial intermediate peptidase Oct1 (predicted)
SPAC1F5.08c	yam8	calcium channel regulatory subunit Yam8
SPAC1F5.09c	shk2	PAK-related kinase Shk2
SPAC1F7.01c	spt6	transcription elongation factor Spt6 (predicted)
SPAC1F7.06		ThiJ domain protein
SPAC1F7.08	fio1	iron transport multicopper oxidase Fio1
SPAC1F7.09c		allantoicase (predicted)
SPAC1F7.10		hydantoin racemase family (predicted)
SPAC1F7.11c		transcription factor, zf-fungal binuclear cluster type (predicted)
SPAC1F7.12	yak3	aldose reductase ARK13 family YakC
SPAC1F7.13c	rpl801	60S ribosomal protein L8 (predicted)
SPAC1F8.01	ght3	hexose transporter Ght3
SPAC1F8.03c	str3	siderophore-iron transporter Str3
SPAC1F8.08		sequence orphan
SPAC20G4.01	caf16	CCR4-Not complex subunit Caf16 (predicted)
SPAC20G4.02c	fus1	formin Fus1
SPAC20G4.03c	hri1	eIF2 alpha kinase Hri1
SPAC20G4.04c	hus1	checkpoint clamp complex protein Hus1
SPAC20G4.07c	sts1	C-24(28) sterol reductase Sts1
SPAC20G8.02		mitochondrial DDHD family phospholipase (predicted)
SPAC20G8.04c		mitochondrial electron transfer flavoprotein-ubiquinone oxidoreductase (predicted)
SPAC20G8.07c	erg2	C-8 sterol isomerase Erg2
SPAC20G8.08c	fft1	fun thirty related protein Fft1 (predicted)
SPAC20G8.10c	atg6	beclin family protein, involved in autophagy
SPAC20H4.02	dsc3	conserved fungal protein
SPAC20H4.03c	tfs1	transcription elongation factor TFIIS
SPAC20H4.04	fml2	ATP-dependent 3' to 5' DNA helicase (predicted)
SPAC20H4.05c		5'-methylthioribulose-1-phosphate dehydratase, adducin (predicted)
SPAC20H4.06c		RNA-binding protein
SPAC20H4.07	rad57	RecA family ATPase Rhp57
SPAC20H4.08		phosphatase activator (predicted)
SPAC20H4.09		ATP-dependent RNA helicase, spliceosomal (predicted)
SPAC20H4.10	ufd2	ubiquitin-protein ligase E4 (predicted)
SPAC20H4.11c	rho5	Rho family GTPase Rho5
SPAC212.01c		S. pombe specific DUF999 family protein 2
SPAC212.02		sequence orphan
SPAC212.03		hypothetical protein
SPAC212.06c		DNA helicase in rearranged telomeric region, truncated
SPAC212.08c		GPI anchored protein (predicted)
SPAC212.09c		pseudogene
SPAC212.10		pseudogene malic acid transport protein
SPAC212.11	tlh1	RecQ type DNA helicase
SPAC21E11.03c	pcr1	transcription factor Pcr1
SPAC222.04c	ies6	Ino80 complex subunit Ies6
SPAC222.05c	mss1	mitochondrial GTPase (predicted)
SPAC222.07c	hri2	eIF2 alpha kinase Hri2
SPAC222.08c		glutamine aminotransferease subunit (predicted)
SPAC222.12c	atp2	F1-ATPase beta subunit Atp2
SPAC222.13c		6-phosphofructo-2-kinase (predicted)
SPAC222.14c		GTP binding protein Sey1 (predicted)
SPAC222.15	meu13	Tat binding protein 1(TBP-1)-interacting protein (TBPIP) homolog (predicted)
SPAC222.16c	csn3	COP9/signalosome complex subunit Csn3 (predicted)
SPAC227.01c	erd1	Erd1 homolog (predicted)
SPAC227.03c		mitochondrial NAD+ transporter (predicted)
SPAC227.04		autophagy C terminal domain family protein (predicted)
SPAC227.05		prefoldin subunit 4 (predicted)
SPAC227.06		Rab GTPase binding (predicted)
SPAC227.07c	pab1	protein phosphatase regulatory subunit Pab1
SPAC227.10		prefoldin subunit 2 (predicted)
SPAC227.11c		sensor for misfolded ER glycoproteins Yos9 (predicted)
SPAC227.14		uridine kinase (predicted)
SPAC227.17c		conserved protein
SPAC227.18	lys3	saccharopine dehydrogenase Lys3
SPAC22A12.03c	csn4	COP9/signalosome complex subunit Csn4
SPAC22A12.06c		serine hydrolase-like
SPAC22A12.07c	ogm1	protein O-mannosyltransferase Ogm1
SPAC22A12.11	dak1	dihydroxyacetone kinase Dak1
SPAC22A12.14c		BSD domain protein, unknown biological role
SPAC22A12.16		ATP-citrate synthase subunit 2 (predicted)
SPAC22A12.17c		short chain dehydrogenase (predicted)
SPAC22E12.03c		ThiJ domain protein
SPAC22E12.05c	rer1	Rer1 family protein (predicted)
SPAC22E12.08	rrn10	RNA polymerase I upstream activation factor complex subunit Rrn10
SPAC22E12.11c	set3	histone lysine methyltransferase Set3
SPAC22E12.14c	sck2	serine/threonine protein kinase Sck2
SPAC22E12.15		dubious
SPAC22E12.19	snt1	Set3 complex subunit Snt1
SPAC22F3.02	atf31	transcription factor Atf31
SPAC22F3.03c	rdh54	ATP-dependent DNA helicase Rdh54
SPAC22F3.04	mug62	AMP binding enzyme (predicted)
SPAC22F3.06c	lon1	Lon protease homolog Lon1 (predicted)
SPAC22F3.07c	atp20	F0-ATPase subunit G (predicted)
SPAC22F3.08c	rok1	ATP-dependent RNA helicase Rok1 (predicted)
SPAC22F3.09c	res2	MBF transcription factor complex subunit Res2
SPAC22F3.10c	gcs1	glutamate-cysteine ligase Gcs1
SPAC22F3.12c	rgs1	regulator of G-protein signaling Rgs1
SPAC22F3.13	tsc1	hamartin
SPAC22F8.02c	pvg5	PvGal biosynthesis protein Pvg5
SPAC22F8.03c		sequence orphan
SPAC22F8.04		triose phosphate transporter (predicted)
SPAC22F8.05		alpha,alpha-trehalose-phosphate synthase (predicted)
SPAC22F8.07c	rtf1	replication termination factor Rtf1
SPAC22F8.11	plc1	phosphoinositide phospholipase C Plc1
SPAC22F8.12c	shf1	small histone ubiquitination factor Shf1
SPAC22G7.01c		iron responsive transcriptional regulator, peptidase family (predicted)
SPAC22G7.02	kap111	karyopherin Kap111 (predicted)
SPAC22G7.04	ubp13	ubiquitin C-terminal hydrolase, poly(A)-specific ribonuclease complex subunit Pan2 (predicted)
SPAC22G7.06c	ura1	carbamoyl-phosphate synthase (glutamine hydrolyzing), aspartate carbamoyltransferase Ura1
SPAC22G7.07c		mRNA (N6-adenosine)-methyltransferase (predicted)
SPAC22G7.08	ppk8	serine/threonine protein kinase Ppk8 (predicted)
SPAC22G7.11c		conserved fungal protein
SPAC22H10.02		conserved fungal protein
SPAC22H10.03c	kap114	karyopherin Kap14
SPAC22H10.04		protein phosphatase type 2A (predicted)
SPAC22H10.06c		dubious
SPAC22H10.07	scd2	scaffold protein Scd2
SPAC22H10.08		DUF2009 protein
SPAC22H10.09		sequence orphan
SPAC22H10.11c		TOR signaling pathway transcriptional corepressor Crf1 (predicted)
SPAC22H10.13	zym1	metallothionein Zym1
SPAC22H12.01c	mug35	sequence orphan
SPAC22H12.03		mitochondrial hydrolase (predicted)
SPAC22H12.04c	rps102	40S ribosomal protein S3a (predicted)
SPAC22H12.05c		fasciclin domain protein
SPAC23A1.02c		phosphoprotein phosphatase (predicted)
SPAC23A1.03	apt1	adenine phosphoribosyltransferase (APRT) (predicted)
SPAC23A1.04c	mnl1	alpha mannosidase Mnl1 (predicted)
SPAC23A1.07		ubiquitin-protein ligase E3 (predicted)
SPAC23A1.11	rpl1602	60S ribosomal protein L13/L16 (predicted)
SPAC23A1.14c		uncharacterised trans-sulfuration enzyme (predicted)
SPAC23A1.16c	rtr1	RNA polymerase II CTD phosphatase Rtr1 (predicted)
SPAC23A1.17		WIP (Wiskott-Aldrich syndrome protein-Interacting Protein) homolog (predicted)
SPAC23A1.19c		RecQ type DNA helicase Hrq1 (predicted)
SPAC23C11.01		ER membrane protein, ICE2 family
SPAC23C11.02c	rps23	40S ribosomal protein S23 (predicted)
SPAC23C11.04c	pnk1	DNA kinase/phosphatase Pnk1
SPAC23C11.08	php3	CCAAT-binding factor complex subunit Php3
SPAC23C11.10	usb1	mitochondrial respiratory chain complex III assembly Usb1 (predicted)
SPAC23C11.13c	hpt1	xanthine phosphoribosyltransferase (predicted)
SPAC23C11.14	zhf1	zinc ion transporter Zhf1
SPAC23C4.02	crn1	actin binding protein, coronin Crn1
SPAC23C4.05c		LEA domain protein
SPAC23C4.07	tht2	meiotically upregulated gene Mug22
SPAC23C4.08	rho3	Rho family GTPase Rho3
SPAC23C4.09c		DNA-binding TFAR19-related protein (predicted)
SPAC23C4.11	atp18	F0-ATPase subunit J (predicted)
SPAC23C4.12	hhp2	serine/threonine protein kinase Hhp2
SPAC23C4.16c	atg15	autophagy associated lipase Atg15
SPAC23C4.17		tRNA (cytosine-5-)-methyltransferase (predicted)
SPAC23D3.01		PWWP domain protein, involved in chromatin remodeling (predicted)
SPAC23D3.03c		GTPase activating protein (predicted)
SPAC23D3.04c	gpd2	glycerol-3-phosphate dehydrogenase Gpd2
SPAC23D3.05c		alcohol dehydrogenase pseudogene
SPAC23D3.09	arp42	SWI/SNF and RSC complex subunit Arp42
SPAC23D3.10c	eng2	endo-1,3-beta-glucanase Eng2
SPAC23D3.11	ayr1	1-acyldihydroxyacetone phosphate reductase (predicted)
SPAC23D3.12		inorganic phosphate transporter (predicted)
SPAC23E2.01	fep1	iron-sensing transcription factor Fep1
SPAC23E2.03c	ste7	meiotic suppressor protein Ste7
SPAC23G3.02c	sib1	ferrichrome synthetase Sib1
SPAC23G3.03	sib2	ornithine N5 monooxygenase (predicted)
SPAC23G3.04	ies4	Ino80 complex subunit Ies4
SPAC23G3.05c		regulator of G-protein signaling (RGS) domain (predicted)
SPAC23G3.07c	snf30	SWI/SNF complex subunit Snf30
SPAC23G3.08c	ubp7	ubiquitin C-terminal hydrolase Ubp7
SPAC23G3.10c	ssr3	SWI/SNF and RSC complex subunit Ssr3
SPAC23G3.12c		serine protease (predicted)
SPAC23H3.03c	npr2	Npr2/3 complex subunit Npr2 (predicted)
SPAC23H3.04		conserved fungal protein
SPAC23H3.05c	swd1	Set1C complex subunit Swd1
SPAC23H3.06	apl6	AP-3 adaptor complex subunit Apl6 (predicted)
SPAC23H3.08c	bub3	mitotic spindle checkpoint protein Bub3
SPAC23H3.13c	gpa2	heterotrimeric G protein alpha-2 subunit Gpa2
SPAC23H3.15c		sequence orphan
SPAC23H4.01c		sterol binding ankyrin repeat protein (predicted)
SPAC23H4.02	ppk9	serine/threonine protein kinase Ppk9 (predicted)
SPAC23H4.07c	srp102	signal recognition particle receptor beta subunit Srp102 (predicted)
SPAC23H4.08	iwr1	RNA polymerase II nuclear import protein Iwr1 (predicted)
SPAC23H4.10c	thi4	thiamine-phosphate dipyrophosphorylase/hydroxyethylthiazole kinase
SPAC23H4.16c		sequence orphan
SPAC23H4.17c	srb10	cyclin-dependent protein Srb mediator subunit kinase Srb10
SPAC24B11.06c	sty1	MAP kinase Sty1
SPAC24B11.07c		oxidoreductase (predicted)
SPAC24B11.08c		COPII-coated vesicle component Erv46 (predicted)
SPAC24B11.09		mitochondrial protein, predicted, human BRP44 ortholog
SPAC24B11.12c		P-type ATPase (predicted)
SPAC24B11.13	hem3	hydroxymethylbilane synthase (predicted)
SPAC24B11.14		dubious
SPAC24C9.02c		cytochrome c1 heme lyase (predicted)
SPAC24C9.05c	mug70	conserved protein Mug20
SPAC24C9.07c	bgs2	1,3-beta-glucan synthase subunit Bgs2
SPAC24C9.08		vacuolar carboxypeptidase (predicted)
SPAC24C9.12c		glycine hydroxymethyltransferase (predicted)
SPAC24C9.14	otu1	ubiquitin-specific cysteine protease, OTU family, Otu1
SPAC24C9.15c	spn5	septin Spn5
SPAC24C9.16c	cox8	cytochrome c oxidase subunit VIII (predicted)
SPAC24H6.03	cul3	cullin 3
SPAC24H6.08		sequence orphan
SPAC24H6.09	gef1	RhoGEF Gef1
SPAC24H6.10c		phospho-2-dehydro-3-deoxyheptonate aldolase (predicted)
SPAC24H6.11c		sulfate transporter (predicted)
SPAC24H6.13		DUF221 family protein implicated in Golgi to plasma membrane transport (predicted)
SPAC25A8.01c	fft3	fun thirty related protein Fft3
SPAC25A8.02		sequence orphan
SPAC25B8.01	dap1	cytochrome P450 regulator Dap1
SPAC25B8.05		tRNA-pseudouridine synthase (predicted)
SPAC25B8.07c		hypoxia induced family protein
SPAC25B8.08		conserved fungal protein
SPAC25B8.09		trans-aconitate 3-methyltransferase (predicted)
SPAC25B8.10		trans-aconitate 3-methyltransferase (predicted)
SPAC25B8.11		transcription factor (predicted)
SPAC25B8.15c		wybutosine biosynthesis protein Tyw3 (predicted)
SPAC25B8.17		peptidase family A22
SPAC25B8.18		mitochondrial electron carrier (predicted)
SPAC25B8.19c		transcription factor zf-C2H2 type (predicted)
SPAC25G10.01		RNA-binding protein
SPAC25G10.02	cce1	mitochondrial cruciform cutting endonuclease Cce1
SPAC25G10.05c	his1	ATP phosphoribosyltransferase
SPAC25G10.06	rps2801	40S ribosomal protein S28 (predicted)
SPAC25H1.02	jmj1	histone demethylase Jmj1 (predicted)
SPAC25H1.03	mug66	meiotically upregulated gene Mug66
SPAC25H1.04	mug105	ubiquitin-fold modifier-specific protease (predicted)
SPAC25H1.05	meu29	sequence orphan
SPAC25H1.06	pcf3	CAF assembly factor (CAF-1) complex subunit C, Pcf3
SPAC25H1.07	emc1	ER membrane protein complex subunit Emc1 (predicted)
SPAC25H1.09	mde5	alpha-amylase homolog Mde5
SPAC26A3.02	myh1	adenine DNA glycosylase Myh1
SPAC26A3.04	rpl2002	60S ribosomal protein L20 (predicted)
SPAC26A3.07c	rpl1101	60S ribosomal protein L11 (predicted)
SPAC26A3.09c	rga2	Rho-type GTPase activating protein Rga2 (predicted)
SPAC26A3.10	cnt6	centaurin ADOP ribosylation factor GTPase activating protein family (predicted)
SPAC26A3.14c		DUF1748 family protein
SPAC26A3.16	dph1	UBA domain protein Dph1
SPAC26A3.17c		N-methyltransferase (predicted)
SPAC26F1.01	sec74	guanyl-nucleotide exchange factor Sec74 (predicted)
SPAC26F1.02	pnn1	pinin ortholog, involved in splicing Pnn1 (predicted)
SPAC26F1.04c	etr1	enoyl-[acyl-carrier protein] reductase (predicted)
SPAC26F1.05	mug106	sequence orphan
SPAC26F1.08c		conserved protein
SPAC26F1.09	gyp51	GTPase activating protein Gyp51 (predicted)
SPAC26F1.10c	pyp1	tyrosine phosphatase Pyp1
SPAC26F1.11		dubious
SPAC26F1.12c		conserved eukaryotic protein
SPAC26F1.14c	aif1	apoptosis-inducing factor homolog Aif1 (predicted)
SPAC26H5.02c		DNA replication ATPase (predicted)
SPAC26H5.03	pcf2	CAF assembly factor (CAF-1) complex subunit B, Pcf2
SPAC26H5.04		vacuolar import and degradation protein Vid28 (predicted)
SPAC26H5.05	mga2	IPT/TIG ankyrin repeat containing transcription regulator of fatty acid biosynthesis (predicted)
SPAC26H5.07c		seven transmembrane receptor protein (predicted)
SPAC26H5.08c	bgl2	glucan beta-glucosidase Bgl2 (predicted)
SPAC26H5.09c		gfo/idh/mocA family oxidoreductase (predicted)
SPAC26H5.10c	tif51	translation elongation factor eIF5A (predicted)
SPAC27D7.02c		GRIP domain protein (predicted)
SPAC27D7.03c	mei2	RNA-binding protein involved in meiosis Mei2
SPAC27D7.04	omt2	4-alpha-hydroxytetrahydrobiopterin dehydratase (predicted)
SPAC27D7.06		electron transfer flavoprotein alpha subunit (predicted)
SPAC27D7.08c		DUF890 family protein
SPAC27D7.09c		But2 family protein
SPAC27D7.10c		possibly S. pombe specific, predicted N-terminal signal sequence, similar to S. pombe SPAC27D7.09c and SPAC27D7.11c and SPBC3D6.02 (paralogs), tandem duplication
SPAC27D7.11c		But2 family protein
SPAC27D7.12c	but1	neddylation pathway protein But1
SPAC27D7.13c	ssm4	dynactin microtubule-binding subunit, p150-Glued Ssm4
SPAC27E2.01		alpha-amylase homolog (predicted)
SPAC27E2.02		IMPACT homolog, translational regulator (predicted)
SPAC27E2.03c		Obg-Like ATPase (predicted)
SPAC27E2.04c	mug155	dubious
SPAC27E2.07	pvg2	galactose residue biosynthesis protein Pvg2
SPAC27E2.11c		sequence orphan
SPAC27F1.03c	uch1	ubiquitin C-terminal hydrolase Uch1
SPAC27F1.05c		aminotransferase class-III, unknown specificty
SPAC27F1.06c		FKBP-type peptidyl-prolyl cis-trans isomerase (predicted)
SPAC27F1.08	pdt1	Nramp family manganese ion transporter
SPAC27F1.10		sequence orphan
SPAC29A4.02c		translation elongation factor EF-1 gamma subunit
SPAC29A4.05	cam2	myosin I light chain Cam2
SPAC29A4.11	rga3	Rho-type GTPase activating protein Rga3
SPAC29A4.13		urease accessory protein UreF (predicted)
SPAC29A4.14c		peroxin-3 peroxisome import protein (predicted)
SPAC29A4.16	hal4	halotolerence protein 4
SPAC29A4.17c		mitocondrial FUN14 family protein
SPAC29A4.19c	cta5	Ca2+/Mn2+ transporting P-type ATPase P5 type Cta5
SPAC29A4.20	elp3	elongator complex, histone acetyltransferase subunit Elp3 (predicted)
SPAC29B12.03	spd1	ribonucleotide reductase (RNR) inhibitor
SPAC29B12.04	snz1	pyridoxine biosynthesis protein
SPAC29B12.05c		mitochondrial S-adenosylmethionine-dependent methyltransferase (predicted)
SPAC29B12.06c	rcd1	RNA-binding protein, CCR4-NOT complex subunit Rcd1
SPAC29B12.08	clr5	Clr5 protein
SPAC29B12.10c	pgt1	glutathione transporter Pgt1
SPAC29B12.11c		human WW domain binding protein-2 ortholog
SPAC29B12.12		helper of TIM (predicted)
SPAC29B12.13		S-(hydroxymethyl)glutathione synthase activity (predicted)
SPAC29B12.14c		purine transporter (predicted)
SPAC29E6.01	pof11	F-box protein Pof11
SPAC29E6.05c	mxr1	peptide methionine sulfoxide reductase Mxr1 (predicted)
SPAC29E6.09		sequence orphan
SPAC29E6.10c		conserved fungal protein
SPAC2C4.05		cornichon family protein (predicted)
SPAC2C4.06c		rRNA methyltransferase (predicted)
SPAC2C4.07c		ribonuclease II (RNB) family (predicted)
SPAC2C4.08		conserved fungal protein
SPAC2C4.09		DUF1640 family protein
SPAC2C4.10c		sequence orphan
SPAC2C4.14c	ppk11	PAK-related kinase Ppk11
SPAC2C4.15c	ubx2	UBX domain protein Ubx2
SPAC2C4.16c	rps801	40S ribosomal protein S8 (predicted)
SPAC2C4.17c		MS ion channel protein 2 (predicted)
SPAC2E12.03c		PQ loop protein
SPAC2E12.05	wtf1	pseudogene wtf element Wtf1
SPAC2E1P3.02c	amt3	ammonium transporter Amt3
SPAC2E1P3.03c	Tf2-3	retrotransposable element
SPAC2E1P3.04	cao1	copper amine oxidase Cao1
SPAC2E1P3.05c		fungal cellulose binding domain protein
SPAC2E1P5.03		DNAJ domain protein Erj5 (predicted)
SPAC2F3.02		ER protein translocation subcomplex subunit Sec72 (predicted)
SPAC2F3.05c		xylose and arabinose reductase (predicted)
SPAC2F3.07c		sequence orphan
SPAC2F3.08	sut1	alpha-glucoside transporter Sut1
SPAC2F3.11		exopolyphosphatase (predicted)
SPAC2F3.12c	plp1	thioredoxin fold protein Plp1 (predicted)
SPAC2F3.13c		queuine tRNA-ribosyltransferase (predicted)
SPAC2F3.15	lsk1	P-TEFb-associated cyclin-dependent protein kinase Lsk1
SPAC2F3.16		ubiquitin-protein ligase E3 (predicted)
SPAC2F3.18c		ribonuclease kappa ortholog (predicted)
SPAC2F7.03c	pom1	DYRK family protein kinase Pom1
SPAC2F7.04	pmc2	mediator complex subunit Pmc2/Med1
SPAC2F7.07c	cph2	Clr6 histone deacetylase associated PHD protein-2 Cph2
SPAC2F7.08c	snf5	SWI/SNF complex subunit Snf5
SPAC2F7.09c		mitochondrial GTPase related protein (prediected)
SPAC2F7.10	akr1	palmitoyltransferase Akr1 (predicted)
SPAC2F7.17		mitochondrial peptide chain release factor (predicted)
SPAC2G11.04		RNA-binding protein, G-patch type (predicted)
SPAC2G11.05c		BRO1 domain protein (predicted)
SPAC2G11.06	vps4	AAA family ATPase Vps4 (predicted)
SPAC2G11.07c	ptc3	protein phosphatase 2c homolog 3
SPAC2G11.12	rqh1	RecQ type DNA helicase Rqh1
SPAC2G11.13	atg22	vacuolar amino acid efflux transporter Atg22
SPAC2G11.15c	tgs1	RNA methyltransferase Tgs1 (predicted)
SPAC2H10.01		transcription factor, zf-fungal binuclear cluster type (predicted)
SPAC2H10.02c		26S proteasome regulatory particle assembly protein (predicted)
SPAC30.01c	sec72	Sec7 domain protein, ARF GEF Sec72
SPAC30.02c		elongator complex associated protein Kti2 (predicted)
SPAC30.03c	tsn1	translin
SPAC30.04c	abc4	glutathione S-conjugate-exporting ATPase Abc4
SPAC30C2.02	mmd1	deoxyhypusine hydroxylase (predicted)
SPAC30C2.04		cofactor for methionyl-and glutamyl-tRNA synthetases (predicted)
SPAC30C2.05	erv14	cornichon family protein Erv14 (predicted)
SPAC30C2.08		conserved fungal protein
SPAC30D11.01c		alpha-glucosidase (predicted)
SPAC30D11.02c		sequence orphan
SPAC30D11.04c	nup124	nucleoporin Nup124
SPAC30D11.05	aps3	AP-3 adaptor complex subunit Aps3 (predicted)
SPAC30D11.06c		DUF300 family protein
SPAC30D11.07	nth1	DNA endonuclease III
SPAC30D11.09	cwf19	complexed with Cdc5 protein Cwf19
SPAC30D11.10	rad52	DNA recombination protein Rad22
SPAC30D11.11		Haemolysin-III family protein (predicted)
SPAC30D11.12	rpl3802	60S ribosomal protein L38 (predicted)
SPAC30D11.13	hus5	SUMO conjugating enzyme Hus5
SPAC30D11.14c		RNA-binding protein (predicted)
SPAC31A2.02	trm112	protein and tRNA methyltransferase regulatory subunit Trm112 (predicted)
SPAC31A2.09c	apm4	AP-2 adaptor complex subunit Apm4 (predicted)
SPAC31A2.11c	cuf1	nutritional copper sensing transcription factor Cuf1
SPAC31A2.12		arrestin/PY protein 1 (predicted)
SPAC31A2.13c	sft1	SNARE Sft1 (predicted)
SPAC31A2.14	bun107	WD repeat protein, human WDR48 family Bun107
SPAC31A2.15c	dcc1	Ctf18 RFC-like complex subunit Dcc1
SPAC31A2.16	gef2	RhoGEF Gef2
SPAC31F12.01	zds1	zds family protein phosphatase type A regulator Zds1 (predicted)
SPAC31G5.03	rps1101	40S ribosomal protein S11 (predicted)
SPAC31G5.04	lys12	homoisocitrate dehydrogenase Lys12
SPAC31G5.07	dni1	tetraspan protein Dni1
SPAC31G5.09c	spk1	MAP kinase Spk1
SPAC31G5.10	eta2	Myb family protein Eta2
SPAC31G5.11	pac2	cAMP-independent regulatory protein Pac2
SPAC31G5.12c	maf1	repressor of RNA polymerase III Maf1
SPAC31G5.14	gcv1	glycine decarboxylase T subunit (predicted)
SPAC31G5.15	psd3	phosphatidylserine decarboxylase Psd3
SPAC31G5.17c	rps1001	40S ribosomal protein S10 (predicted)
SPAC31G5.18c	sde2	silencing defective protein Sde2
SPAC31G5.19		ATPase with bromodomain protein (predicted)
SPAC31G5.21		human FAM32A homolog
SPAC323.01c	pos5	mitochondrial NADH kinase Pos5 (predicted)
SPAC323.03c		sequence orphan
SPAC323.04		mitochondrial ATPase (predicted)
SPAC323.05c		protein methyltransferase Mtq2 (predicted)
SPAC323.07c		MatE family transporter (predicted)
SPAC328.01c		karyopherin (predicted)
SPAC328.03	tps1	alpha,alpha-trehalose-phosphate synthase [UDP-forming]
SPAC328.04		AAA family ATPase, unknown biological role
SPAC328.05		RNA-binding protein involved in export of mRNAs (predicted)
SPAC328.06	ubp2	ubiquitin C-terminal hydrolase Ubp2
SPAC328.09		mitochondrial 2-oxoadipate and 2-oxoglutarate transporter (predicted)
SPAC328.10c	rps502	40S ribosomal protein S5 (predicted)
SPAC32A11.01	mug8	conserved fungal protein
SPAC32A11.02c		conserved fungal protein
SPAC32A11.03c	phx1	homeobox transcription factor Phx1
SPAC343.04c		WD repeat protein, human WDR26 family, ubiquitin ligase complex subunit (predicted)
SPAC343.07	mug28	RNA-binding protein Mug28
SPAC343.10	met11	methylenetetrahydrofolate reductase Met11
SPAC343.11c	msc1	multi-copy suppressor of Chk1
SPAC343.12	rds1	conserved fungal protein
SPAC343.15	tit1	tRNA isopentenyltransferase (predicted)
SPAC343.16	lys2	homoaconitate hydratase Lys2
SPAC343.18	rfp2	SUMO-targeted ubiquitin-protein ligase subunit Rfp2
SPAC343.19	lsb6	1-phosphatidylinositol 4-kinase Lsb6 (predicted)
SPAC343.20		dubious
SPAC3A11.02	cps3	zinc finger protein Cps3
SPAC3A11.03		methyltransferase (predicted)
SPAC3A11.04		seipin homolog
SPAC3A11.06	mvp1	sorting nexin Mvp1 (predicted)
SPAC3A11.09	sod22	plasma membrane alkali metal cation/H+ antiporter Sod22
SPAC3A11.10c		dipeptidyl peptidase (predicted)
SPAC3A11.13		prefoldin subunit 6 (predicted)
SPAC3A11.14c	pkl1	kinesin-like protein Pkl1
SPAC3A12.03c	meu34	ubiquitin-protein ligase E3 Meu34 (predicted)
SPAC3A12.06c		sodium/calcium exchanger (predicted)
SPAC3A12.08		conserved fungal protein
SPAC3A12.09c		urease accessory protein UreD (predicted)
SPAC3A12.10	rpl2001	60S ribosomal protein L20a (predicted)
SPAC3A12.12	atp11	F1-ATPase chaperone Atp11 (predicted)
SPAC3A12.13c		translation initiation factor eIF3j (p35)
SPAC3A12.17c	cys12	cysteine synthase Cys12
SPAC3C7.01c		inositol polyphosphate phosphatase (predicted)
SPAC3C7.02c	pil2	meiotic eisosome protein Pil2
SPAC3C7.03c	rad55	RecA family ATPase Rhp55
SPAC3C7.04		transcription factor (predicted)
SPAC3C7.05c	mug191	alpha-1,6-mannanase (predicted)
SPAC3C7.06c	pit1	serine/threonine protein kinase, meiotic Pit1
SPAC3C7.08c	elf1	AAA family ATPase Elf1
SPAC3C7.09	set8	lysine methyltransferase Set8 (predicted)
SPAC3C7.12	tip1	CLIP170 family protein Tip1
SPAC3C7.13c		glucose-6-phosphate 1-dehydrogenase (predicted)
SPAC3C7.14c	obr1	ubiquitinated histone-like protein Uhp1
SPAC3F10.02c	trk1	potassium ion transporter Trk1
SPAC3F10.05c	mug113	T5orf172 family protein
SPAC3F10.06c		initiator methionine tRNA 2'-O-ribosyl phosphate transferase (predicted)
SPAC3F10.07c	erf4	palmitoyltransferase complex subunit Erf4 (predicted)
SPAC3F10.09		1-(5-phosphoribosyl)-5-[(5-phosphoribosylamino) methylideneamino]imidazole-4-carboxamide isomerase (predicted)
SPAC3F10.10c	map3	pheromone M-factor receptor Map3
SPAC3F10.11c	abc2	glutathione S-conjugate-exporting ATPase Abc2
SPAC3F10.13	ucp6	UBA domain protein Ucp6
SPAC3F10.15c	spo12	Spo12 family protein
SPAC3F10.16c		GTP binding protein, HSR1-related (predicted)
SPAC3F10.18c	rpl4102	60S ribosomal protein L41 (predicted)
SPAC3G6.01	hrp3	ATP-dependent DNA helicase Hrp3
SPAC3G6.03c		Maf-like protein
SPAC3G6.04	rnp24	RNA-binding protein Rnp24
SPAC3G6.05		Mpv17/PMP22 family protein 1 (predicted)
SPAC3G6.06c	rad2	FEN-1 endonuclease Rad2
SPAC3G6.07		dubious
SPAC3G6.09c	tps2	trehalose-phosphate synthase Tps2 (predicted)
SPAC3G6.11	chl1	ATP-dependent DNA helicase Chl1 (predicted)
SPAC3G6.13c	rpl4101	60S ribosomal protein L41
SPAC3G9.01	nsk1	Clp1-interacting protein Nsk1
SPAC3G9.03	rpl2301	60S ribosomal protein L23
SPAC3G9.04	ssu72	phosphoric ester hydrolase Ssu72 (predicted)
SPAC3G9.05		GTPase activating protein (predicted)
SPAC3G9.07c	hos2	histone deacetylase (class I) Hos2
SPAC3G9.08	png1	ING family homolog Png1
SPAC3G9.16c	bet5	TRAPP complex subunit Bet5 (predicted)
SPAC3H1.05		CAAX prenyl protease (predicted)
SPAC3H1.06c		membrane transporter (predicted)
SPAC3H1.07	aru1	arginase Aru1
SPAC3H1.10	pcs2	phytochelatin synthetase
SPAC3H1.11	hsr1	transcription factor Hsr1
SPAC3H1.12c	snt2	Lid2 complex subunit Snt2
SPAC3H1.13	ppk13	serine/threonine protein kinase Ppk13 (predicted)
SPAC3H1.14		cytoplasmic vesicle protein, Vid24 family (predicted)
SPAC3H5.04	aar2	U5 snRNP-associated protein Aar2 (predicted)
SPAC3H5.08c		WD repeat protein, human WDR44 family
SPAC3H5.09c		conserved eukaryotic mitochondrial protein (predicted)
SPAC3H5.10	rpl3202	60S ribosomal protein L32 (predicted)
SPAC3H5.11		NAD/NADH kinase (predicted)
SPAC3H8.02		sec14 cytosolic factor family phosphatidylinositol transporter (predicted)
SPAC3H8.03	img2	mitochondrial ribosomal protein subunit Img2 (predicted)
SPAC3H8.04		chromosome segregation protein (predicted)
SPAC3H8.05c	mms1	E3 ubiquitin ligase complex subunit Mms1 (predicted)
SPAC3H8.07c	pac10	prefoldin subunit 3 Pac10 (predicted)
SPAC3H8.08c		transcription factor (predicted)
SPAC3H8.09c	nab3	poly(A) binding protein Nab3 (predicted)
SPAC3H8.10	spo20	sec14 cytosolic factor family Sec14
SPAC458.02c		mRNP complex (predicted)
SPAC458.04c	dli1	dynein intermediate light chain Dli1/Dil1
SPAC458.06		WD repeat protein involved in autophagy Atg18c
SPAC4A8.02c		conserved protein, UPF0047 family
SPAC4A8.03c	ptc4	protein phosphatase 2C Ptc4
SPAC4A8.04	isp6	vacuolar serine protease Isp6
SPAC4A8.05c	myp2	myosin II heavy chain Myo3
SPAC4A8.06c		esterase/lipase (predicted)
SPAC4A8.07c		sphingoid long chain base kinase (predicted)
SPAC4A8.09c	cwf21	complexed with Cdc5 protein Cwf21
SPAC4C5.01		haloacid dehalogenase-like hydrolase
SPAC4C5.02c	ryh1	GTPase Ryh1
SPAC4D7.02c		glycerophosphoryl diester phosphodiesterase (predicted)
SPAC4D7.03	pop2	F-box/WD repeat protein Pop2
SPAC4D7.06c		siroheme synthase (predicted)
SPAC4D7.07c		sequence orphan
SPAC4D7.11	dsc4	conserved fungal protein
SPAC4F10.02	aap1	aspartyl aminopeptidase Aap1
SPAC4F10.04	ypa1	protein phosphatase type 2A, intrinsic regulator Rrd1 (predicted)
SPAC4F10.07c	atg13	autophagy associated protein kinase regulatory subunit Atg13
SPAC4F10.08	mug126	sequence orphan
SPAC4F10.11	spn1	septin Spn1
SPAC4F10.13c	mpd2	GYF domain protein
SPAC4F10.14c	btf3	nascent polypeptide-associated complex beta subunit
SPAC4F10.16c		P-type ATPase (predicted)
SPAC4F10.17		conserved fungal protein
SPAC4F10.18	nup37	WD repeat protein, nucleoporin Nup37 (predicted)
SPAC4F10.19c		zf-HIT protein Hit1 (predicted)
SPAC4F8.01	did4	ESCRT III complex subunit Did4
SPAC4F8.03	sdo1	SBDS family ribosome maturation protein Sdo1 (predicted)
SPAC4F8.08	mug114	sequence orphan
SPAC4F8.10c	stg1	SM22/transgelin-like actin modulating protein Stg1
SPAC4F8.15	itr1	myo-inositol transporter Itr1
SPAC4G8.04		GTPase activating protein (predicted)
SPAC4G8.05	ppk14	serine/threonine protein kinase Ppk14 (predicted)
SPAC4G8.06c	trm12	tRNA methyltransferase Trm12 (predicted)
SPAC4G8.07c		tRNA (m5U54) methyltransferase Trm2 (predicted)
SPAC4G8.08		mitochondrial iron ion transporter (predicted)
SPAC4G8.11c	atp10	F1-F0 ATPase assembly protein (predicted)
SPAC4G8.13c	prz1	calcineurin responsive transcription factor Prz1
SPAC4G8.15c		dubious
SPAC4G9.02	rnh201	ribonuclease H2 complex subunit Rnh201 (predicted)
SPAC4G9.05	mpf1	meiotic PUF family protein 1 (predicted)
SPAC4G9.06c	chz1	histone chaperone Chz1 (predicted)
SPAC4G9.09c	arg11	N-acetyl-gamma-glutamyl-phosphate reductase/acetylglutamate kinase
SPAC4G9.10	arg3	ornithine carbamoyltransferase Arg3
SPAC4G9.11c	cmb1	cytosine-mismatch binding protein 1
SPAC4G9.12		gluconokinase
SPAC4G9.13c	vps26	retromer complex subunit Vps26
SPAC4G9.14		mitochondrial Mpv17/PMP22 family protein 2 (predicted)
SPAC4G9.15		ketoreductase (predicted)
SPAC4G9.16c	rpl901	60S ribosomal protein L9
SPAC4G9.20c		mitochondrial carrier with solute carrier repeats (predicted)
SPAC4H3.01		DNAJ domain protein Caj1/Djp1 type (predicted)
SPAC4H3.02c	swc3	Swr1 complex subunit Swc3
SPAC4H3.03c		glucan 1,4-alpha-glucosidase (predicted)
SPAC4H3.04c		UPF0103 family
SPAC4H3.05	srs2	ATP-dependent DNA helicase, UvrD subfamily
SPAC4H3.06		sequence orphan
SPAC4H3.07c		protein phosphatase Fmp31 (predicted)
SPAC4H3.12c		dubious
SPAC4H3.14c		sequence orphan
SPAC513.02		phosphoglycerate mutase family
SPAC513.03	mfm2	M-factor precursor Mfm2
SPAC513.04		sequence orphan
SPAC513.07		flavonol reductase/cinnamoyl-CoA reductase family
SPAC521.02		WLM domain protein
SPAC521.03		short chain dehydrogenase (predicted)
SPAC521.04c		calcium permease (predicted)
SPAC56E4.03		aromatic aminotransferase (predicted)
SPAC56E4.06c	ggt2	gamma-glutamyltranspeptidase Ggt2
SPAC56E4.07		N-acetyltransferase (predicted)
SPAC56F8.02		AMP binding enzyme (predicted)
SPAC56F8.05c	mug64	BAR domain protein (predicted)
SPAC56F8.06c	alg10	dolichyl-phosphate-glucose-glycolipid alpha-glucosyltransferase Alg10 (predicted)
SPAC56F8.08	mud1	UBA domain protein Mud1
SPAC56F8.09	rrp8	rRNA methyltransferase Rrp8 (predicted)
SPAC56F8.14c	mug115	sequence orphan
SPAC56F8.15		sequence orphan
SPAC56F8.16	esc1	transcription factor Esc1 (predicted)
SPAC57A10.02	cdr2	serine/threonine protein kinase Cdr2
SPAC57A10.03	cyp1	cyclophilin family peptidyl-prolyl cis-trans isomerase Cyp1
SPAC57A10.04	mug10	Rho guanine nucleotide exchange factor (predicted)
SPAC57A10.09c	nhp6	High-mobility group non-histone chromatin protein (predicted)
SPAC57A10.14	sgf11	SAGA complex subunit Sgf11
SPAC57A7.05		conserved protein
SPAC57A7.07c		homocysteine methyltransferase (predicted)
SPAC57A7.08	pzh1	serine/threonine protein phosphatase Pzh1
SPAC57A7.09		human RNF family homolog
SPAC57A7.12		heat shock protein Pdr13 (predicted)
SPAC589.02c	med13	mediator complex subunit Srb9
SPAC589.03c		sequence orphan
SPAC589.05c		conserved eukaryotic protein
SPAC589.06c		pho88 family protein (predicted)
SPAC589.07c	atg18	WD repeat protein involved in autophagy Atg18a
SPAC589.08c	dam1	DASH complex subunit Dam1
SPAC589.09		sec14 cytosolic factor family (predicted)
SPAC589.10c		ribomal-ubiquitin fusion protein Ubi5 (predicted)
SPAC589.11	mug82	mitochondrial translation release factor (predicted)
SPAC589.12		glycosylceramide biosynthesis protein (predicted)
SPAC5D6.01	rps2202	40S ribosomal protein S15a (predicted)
SPAC5D6.02c	mug165	sequence orphan
SPAC5D6.05	40787	mediator complex subunit Pmc6
SPAC5D6.07c	pxa1	PXA domain protein Pxa1
SPAC5D6.08c	mes1	meiosis II protein Mes1
SPAC5D6.09c	mug86	acetate transmembrane transporter (predicted)
SPAC5D6.10c	mug116	sequence orphan
SPAC5D6.13		Golgi phosphoprotein 3 family (predicted)
SPAC5H10.01		DUF1445 family protein
SPAC5H10.02c		ThiJ domain protein
SPAC5H10.05c		FAD binding oxidoreductase (predicted)
SPAC5H10.06c	adh4	alcohol dehydrogenase Adh4
SPAC5H10.07		sequence orphan
SPAC5H10.09c		3-methyl-2-oxobutanoatehydroxymethyltransferase(predicted)
SPAC5H10.10		NADPH dehydrogenase (predicted)
SPAC5H10.11	gmh1	alpha-1,2-galactosyltransferase Gmh1 (predicted)
SPAC5H10.12c		acetylglucosaminyltransferase (predicted)
SPAC5H10.13c	gmh2	alpha-1,2-galactosyltransferase Gmh2 (predicted)
SPAC607.06c		metallopeptidase
SPAC607.07c		sequence orphan
SPAC607.08c		DUF726 family protein
SPAC630.04c		sequence orphan
SPAC630.05	gyp7	GTPase activating protein Gyp7 (predicted)
SPAC630.06c		conserved fungal protein
SPAC630.09c	mug58	GLYK family kinase of unknown specificity (predicted)
SPAC630.10		conserved eukaryotic protein, DUF3321 family
SPAC630.11	vps55	vacuolar sorting protein Vps55 (predicted)
SPAC630.13c	tsc2	tuberin
SPAC630.14c	tup12	transcriptional corepressor Tup12
SPAC630.15	mug177	sequence orphan
SPAC631.01c	acp2	F-actin capping protein beta subunit (predicted)
SPAC631.02		bromodomain protein (predicted)
SPAC637.03		conserved fungal protein
SPAC637.06		alpha-1,2-galactosyltransferase (predicted)
SPAC637.07	moe1	translation initiation factor eIF3d Moe1
SPAC637.09		ribonuclease H70 (predicted)
SPAC637.11	rpm2	mitochondrial ATP-dependent RNA helicase Rpm2
SPAC637.13c	slm1	cytoskeletal signaling protein Slm1 (predicted)
SPAC644.08		methionine salvage haloacid dehalogenase-like hydrolase (predicted)
SPAC644.09		alanine racemase (predicted)
SPAC644.11c	pkp1	mitochondrial pyruvate dehydrogenase (lipoamide) kinase Pkp1 (predicted)
SPAC644.13c		Rab GTPase binding (predicted)
SPAC644.14c	rad51	RecA family recombinase Rhp51
SPAC652.01		BC10 family protein
SPAC664.01c	swi6	chromodomain protein Swi6
SPAC664.02c	arp8	actin-like protein, Ino80 complex subunit Arp8
SPAC664.03		RNA polymerase II associated Paf1 complex (predicted)
SPAC664.04c	rps1602	40S ribosomal protein S16 (predicted)
SPAC664.07c	rad9	checkpoint clamp complex protein Rad9
SPAC664.10	klp2	kinesin-like protein Klp2
SPAC664.12c		mitochondrial succinate dehydrogenase assembly factor 1 (predicted)
SPAC664.13		sequence orphan
SPAC664.14	amt2	ammonium transporter Amt2
SPAC664.15	caf4	CCR4-Not complex subunit Caf4/Mdv1 (predicted)
SPAC683.02c		zf-CCHC type zinc finger protein
SPAC683.03		sequence orphan
SPAC688.03c		human AMMECR1 homolog
SPAC688.04c	gst3	glutathione S-transferase Gst3
SPAC688.06c	slx4	structure-specific endonuclease subunit Slx4
SPAC688.10	rev3	DNA polymerase zeta catalytic subunit Rev3 (predicted)
SPAC688.11	end4	Huntingtin-interacting protein homolog
SPAC688.12c		sequence orphan
SPAC688.13	scn1	TatD DNase family Scn1
SPAC688.14	set13	ribosome L32 lysine methyltransferase Set13
SPAC694.02		DEAD/DEAH box helicase
SPAC694.03		conserved fungal protein
SPAC694.04c		conserved eukaryotic protein
SPAC694.05c	rps2502	40S ribosomal protein S25 (predicted)
SPAC694.06c	mrc1	mediator of replication checkpoint 1
SPAC6B12.02c	mus7	DNA repair protein Mus7/Mms22
SPAC6B12.04c		aminotransferase class I and II (predicted)
SPAC6B12.05c	ies2	Ino80 complex subunit Ies2
SPAC6B12.06c	rrg9	mitochondrial genome maintenance protein Rrg9 (predicted)
SPAC6B12.07c		ubiquitin-protein ligase E3 (predicted)
SPAC6B12.08	mug185	Co-chaperone for ATPase activity (predicted)
SPAC6B12.09	trm10	tRNA m(1)G methyltransferase Trm10 (predicted)
SPAC6B12.12	tom70	mitochondrial TOM complex subunit Tom70 (predicted)
SPAC6B12.14c		conserved fungal protein
SPAC6B12.15	cpc2	RACK1 ortholog Cpc2
SPAC6B12.16	meu26	conserved fungal protein
SPAC6C3.02c		mitochondrial CHCH domain protein (predicted)
SPAC6C3.03c		sequence orphan
SPAC6C3.04	cit1	citrate synthase Cit1
SPAC6C3.06c		P-type ATPase, calcium transporting (predicted)
SPAC6C3.07	mug68	sequence orphan
SPAC6C3.08		proteasome regulatory particle, gankyrin (predicted)
SPAC6C3.09		RNase P subunit (predicted)
SPAC6F12.03c	fsv1	SNARE Fsv1
SPAC6F12.06		Rho GDP dissociation inhibitor Rdi1 (predicted)
SPAC6F12.09	rdp1	RNA-directed RNA polymerase Rdp1
SPAC6F12.10c	ade3	phosphoribosylformylglycinamidine synthase Ade3 (predicted)
SPAC6F12.12	par2	protein phosphatase regulatory subunit Par2
SPAC6F6.01	cch1	calcium channel Cch1
SPAC6F6.02c	pof5	F-box protein Pof5
SPAC6F6.09	eaf6	NuA4 histone acetyltransferase complex subunit Eaf6 (predicted)
SPAC6F6.11c		pyridoxine-pyridoxal-pyridoxamine kinase (predicted)
SPAC6F6.13c		DUF726 family protein
SPAC6F6.17	rif1	telomere length regulator protein Rif1
SPAC6G10.02c	tea3	cell end marker Tea3
SPAC6G10.03c		mitochondrial cardiolipin-specific phospholipase (predicted)
SPAC6G10.06		FAD-dependent amino acid oxidase involved in late endosome to Golgi transport (predicted)
SPAC6G10.08	idp1	isocitrate dehydrogenase Idp1 (predicted)
SPAC6G10.11c	ubi3	ribosomal-ubiquitin fusion protein Ubi3 (predicted)
SPAC6G10.12c	ace2	transcription factor Ace2
SPAC6G9.01c		conserved protein
SPAC6G9.03c	mug183	histone chaperone Rtt106-like (predicted)
SPAC6G9.04	spo7	sporulation protein Spo7
SPAC6G9.05	pcd1	coenzyme A diphosphatase (predicted)
SPAC6G9.08	ubp6	ubiquitin C-terminal hydrolase Ubp6
SPAC6G9.09c	rpl2401	60S ribosomal protein L24 (predicted)
SPAC6G9.10c	sen1	ATP-dependent 5' to 3' DNA/RNA helicase Sen1
SPAC6G9.11	syb1	SNAP receptor, synaptobrevin family
SPAC6G9.13c	bqt1	bouquet formation protein Bqt1
SPAC6G9.15c		sequence orphan
SPAC732.02c		fructose-2,6-bisphosphate 2-phosphatase activity (predicted)
SPAC750.01		aldo/keto reductase family protein
SPAC750.02c		membrane transporter (predicted)
SPAC750.03c		methyltransferase (predicted)
SPAC750.04c		S. pombe specific 5Tm protein family
SPAC750.06c		S. pombe specific DUF999 protein family 4
SPAC750.07c		S. pombe specific GPI anchored protein family 1
SPAC750.08c		NAD-dependent malic enzyme (predicted), partial
SPAC767.01c	vps1	dynamin family protein Vps1
SPAC7D4.02c	sfp47	Ubp4 interactor Sfp47
SPAC7D4.03c		conserved fungal family
SPAC7D4.05		hydrolase (predicted)
SPAC7D4.08		sequence orphan
SPAC7D4.12c		DUF1212 family protein
SPAC7D4.13c		sequence orphan
SPAC806.04c		DUF89 family protein
SPAC806.05		mitochondrial ANC9 family protein
SPAC806.07	ndk1	nucleoside diphosphate kinase Ndk1
SPAC806.08c	mod21	gamma tubulin complex subunit Mod21
SPAC821.03c		sequence orphan
SPAC821.05		translation initiation factor eIF3h (p40)
SPAC821.06	spn2	septin Spn2
SPAC821.07c	moc3	transcription factor Moc3
SPAC821.09	eng1	endo-1,3-beta-glucanase Eng1
SPAC823.02		sequence orphan
SPAC823.03	ppk15	serine/threonine protein kinase Ppk15 (predicted)
SPAC823.04		rRNA processing protein Rrp36, DUF947 family (predicted)
SPAC823.05c	tlg2	SNARE Tlg2 (predicted)
SPAC823.09c		threonine aspartase (predicted)
SPAC823.10c		mitochondrial carrier with solute carrier repeats (predicted)
SPAC823.13c		mitochondrial inner membrane protein (predicted)
SPAC823.14	ptf1	phosphoric monoester hydrolase (predicted)
SPAC823.15	ppa1	minor serine/threonine protein phosphatase Ppa1
SPAC823.16c	mug179	WD repeat protein involved in autophagy Atg18b
SPAC824.02	bst1	GPI inositol deacylase Bst1 (predicted)
SPAC824.04		WD repeat protein (predicted)
SPAC824.05	vps16	HOPS complex subunit Vps16 (predicted)
SPAC824.07		hydroxyacylglutathione hydrolase (predicted)
SPAC824.08	gda1	guanosine-diphosphatase Gda1
SPAC869.02c		nitric oxide dioxygenase (predicted)
SPAC869.03c		urea transporter (predicted)
SPAC869.04		formamidase-like protein (predicted)
SPAC869.05c		sulfate transporter (predicted)
SPAC869.06c		HHE domain cation binding protein (predicted)
SPAC869.07c	mel1	alpha-galactosidase, melibiase
SPAC869.08	pcm2	protein-L-isoaspartate O-methyltransferase Pcm2 (predicted)
SPAC869.09		conserved fungal protein
SPAC869.10c	put4	proline specific plasma membrane permease Put4 (predicted)
SPAC890.03	ppk16	serine/threonine protein kinase Ppk16 (predicted)
SPAC890.05		ribosome biogenesis protein, G-pathc domain, PINX1 family (predicted)
SPAC890.06	nup155	nucleoporin Nup155
SPAC890.07c	rmt1	type I protein arginine N-methyltransferase Rmt1
SPAC8C9.03	cgs1	cAMP-dependent protein kinase regulatory subunit Cgs1
SPAC8C9.04		sequence orphan
SPAC8C9.06c	ppr4	mitochondrial translation regulator Ppr4
SPAC8C9.09c	mug129	sequence orphan
SPAC8C9.10c		ribosome biogenesis protein Rrp14-N (predicted)
SPAC8C9.11		BolA domain protein
SPAC8C9.12c		mitochondrial iron ion transporter (predicted)
SPAC8C9.14	prr1	transcription factor Prr1
SPAC8C9.16c	mug63	TLDc domain protein 1
SPAC8C9.17c	spc34	DASH complex subunit Spc34
SPAC8C9.19		conserved fungal protein
SPAC8E11.01c		beta-fructofuranosidase (predicted)
SPAC8E11.02c	rad24	14-3-3 protein Rad24
SPAC8E11.03c	dmc1	RecA family ATPase Dmc1
SPAC8E11.04c		phospholipase (predicted)
SPAC8E11.05c		conserved fungal protein
SPAC8E11.06		sequence orphan
SPAC8E11.07c	alp31	tubulin specific chaperone cofactor A, Alp31
SPAC8E11.10		sorbose reductase (predicted)
SPAC8F11.02c	dph3	diphthamide biosynthesis protein Dph3 (predicted)
SPAC8F11.03	msh3	MutS protein homolog 3
SPAC8F11.05c	mug130	sequence orphan
SPAC8F11.08c		esterase/lipase (predicted)
SPAC8F11.09c	nnt1	nicotinamide N-methyltransferase Nnt1 (predicted)
SPAC8F11.10c	pvg1	pyruvyltransferase Pvg1
SPAC9.02c		polyamine N-acetyltransferase (predicted)
SPAC9.05	fml1	ATP-dependent 3' to 5' DNA helicase, FANCM ortholog Fml1
SPAC9.06c		5'-methylthioribulose-1-phosphate dehydratase, adducin (predicted)
SPAC9.07c		GTPase Rbg1 (predicted)
SPAC9.08c		steroid reductase (predicted)
SPAC9.10	thi9	thiamine transporter Thi9
SPAC9.11		sequence orphan
SPAC9.12c	atp12	F1-ATPase chaperone Atp12 (predicted)
SPAC9.13c	cwf16	splicing factor (predicted)
SPAC922.03		1-aminocyclopropane-1-carboxylate deaminase (predicted)
SPAC922.04		sequence orphan
SPAC922.05c		membrane transporter (predicted)
SPAC922.07c		aldehyde dehydrogenase (predicted)
SPAC926.02		conserved fungal protein
SPAC926.03	rlc1	myosin II regulatory light chain Rlc1
SPAC926.05c	dph4	diphthamide biosynthesis protein Dph4 (predicted)
SPAC926.06c		leucine-rich repeat protein, unknown
SPAC926.07c	dlc2	dynein light chain Dlc2 (predicted)
SPAC926.09c	fas1	fatty acid synthase beta subunit Fas1
SPAC959.05c		protein disulfide isomerase (predicted)
SPAC959.06c		conserved fungal protein
SPAC959.08	rpl2102	60S ribosomal protein L21 (predicted)
SPAC977.02		S. pombe specific 5Tm protein family
SPAC977.03		methyltransferase (predicted)
SPAC977.04		truncated C terminal region of membrane transporter
SPAC977.05c		conserved fungal family
SPAC977.08		short chain dehydrogenase (predicted)
SPAC977.09c		phospholipase (predicted)
SPAC977.11		CRCB domain protein
SPAC977.12		L-asparaginase (predicted)
SPAC977.14c		aldo/keto reductase, unknown biological role
SPAC977.15		dienelactone hydrolase family
SPAC977.16c	dak2	dihydroxyacetone kinase Dak2
SPAC977.17		MIP water channel (predicted)
SPAC9E9.01		dubious
SPAC9E9.03	leu2	3-isopropylmalate dehydratase Leu2 (predicted)
SPAC9E9.05		sequence orphan
SPAC9E9.08	rad26	ATRIP, ATR checkpoint kinase regulatory subunit Rad26
SPAC9E9.09c		aldehyde dehydrogenase (predicted)
SPAC9E9.11	plr1	pyridoxal reductase Plr1
SPAC9E9.12c	ybt1	ABC transporter Ybt1
SPAC9E9.13	wos2	p23 homolog, predicted co-chaperone Wos2
SPAC9E9.14	vps24	ESCRT III complex subunit Vps24
SPAC9E9.17c		dubious
SPAC9G1.02	wis4	MAP kinase kinase kinase Wis4
SPAC9G1.03c	rpl3001	60S ribosomal protein L30 (predicted)
SPAC9G1.04	oxa101	mitochondrial inner membrane translocase Oxa101
SPAC9G1.05		actin cortical patch component Aip1 (predicted)
SPAC9G1.06c	cyk3	cytokinesis protein Cyk3 (predicted)
SPAC9G1.07		sequence orphan
SPAC9G1.08c		phospholipase (predicted)
SPAC9G1.10c		inositol polyphosphate phosphatase (predicted)
SPAC9G1.11c	spn4	septin Spn4
SPAC9G1.12	cpd1	tRNA (m1A) methyltransferase complex catalytic subunit Cpd1
SPACUNK12.02c	cmk1	calcium/calmodulin-dependent protein kinase Cmk1
SPACUNK4.09		conserved protein
SPACUNK4.10		glyoxylate reductase (predicted)
SPACUNK4.11c		M-phase phosphoprotein 6 family protein
SPACUNK4.12c	mug138	metallopeptidase (predicted)
SPACUNK4.13c		mitochondrial NTPase Ylf2 (predicted)
SPACUNK4.15		2',3'-cyclic-nucleotide 3'-phosphodiesterase (predicted)
SPACUNK4.16c		alpha,alpha-trehalose-phosphate synthase (predicted)
SPACUNK4.17		NAD binding dehydrogenase family protein
SPACUNK4.19	mug153	sequence orphan
SPAP11E10.01		ornithine cyclodeaminase family (predicted)
SPAP11E10.02c	mam3	cell agglutination protein Mam3
SPAP14E8.02		FHA domain protein Tos4 (predicted)
SPAP14E8.04	oma1	metallopeptidase Oma1 (predicted)
SPAP27G11.02		TPR repeat protein, involved in mitochondrial protein turnover (predicted)
SPAP27G11.06c	vas2	AP-1 adaptor complex sigma subunit Aps1
SPAP27G11.08c	meu32	sequence orphan Meu32
SPAP27G11.10c	nup184	nucleoporin Nup184
SPAP27G11.11c		dubious
SPAP27G11.12		human C17orf28 ortholog 1
SPAP27G11.14c		sequence orphan
SPAP27G11.15	slx1	structure-specific endonuclease catalytic subunit
SPAP27G11.16		sequence orphan
SPAP32A8.02		xylose and arabinose reductase (predicted)
SPAP32A8.03c		ubiquitin-protein ligase E3 (predicted)
SPAP7G5.03	prm1	conjugation protein Prm1 (predicted)
SPAP7G5.04c	lys1	aminoadipate-semialdehyde dehydrogenase
SPAP7G5.05	rpl1002	60S ribosomal protein L10
SPAP8A3.02c	ofd2	2 OG-Fe(II) oxygenase superfamily protein Ofd2
SPAP8A3.04c	hsp9	heat shock protein Hsp9
SPAP8A3.07c		phospho-2-dehydro-3-deoxyheptonate aldolase (predicted)
SPAP8A3.12c	tpp2	tripeptidyl-peptidase II Tpp2
SPAP8A3.13c		Vid24 family protein (predicted)
SPAP8A3.14c	sls1	mitochondrial inner membrane protein Sls1 (predicted)
SPAPB17E12.02	yip12	SMN family protein Yip12
SPAPB17E12.03		ubiquitin-protein ligase E3 (predicted)
SPAPB17E12.04c	csn2	COP9/signalosome complex subunit Csn2
SPAPB17E12.05	rpl3703	60S ribosomal protein L37 (predicted)
SPAPB17E12.08		N-glycosylation protein (predicted)
SPAPB17E12.12c		mitochondrial coenzyme A/ diphosphate transporter (predicted)
SPAPB17E12.14c		6-phosphofructo-2-kinase (predicted)
SPAPB18E9.04c		sequence orphan
SPAPB1A10.03	nxt1	mRNA export receptor Nxt1
SPAPB1A10.05		sequence orphan
SPAPB1A10.09	ase1	antiparallel microtubule cross-linking factor Ase1
SPAPB1A10.10c	ypt71	GTPase Ypt71
SPAPB1A10.12c	alo1	D-arabinono-1,4-lactone oxidase (predicted)
SPAPB1A10.13		sequence orphan
SPAPB1A10.14	pof15	F-box protein (predicted)
SPAPB1A10.15	arv1	Arv1-like family protein Arv1 (predicted)
SPAPB1A11.01	mfc1	membrane transporter (predicted)
SPAPB1A11.02		esterase/lipase (predicted)
SPAPB1A11.03		cytochrome b2 (L-lactate cytochrome-c oxidoreductase) (predicted)
SPAPB1A11.04c	mca1	transcription factor (predicted)
SPAPB1E7.04c		chitinase (predicted)
SPAPB1E7.05	gde1	glycerophosphoryl diester phosphodiesterase Gde1 (predicted)
SPAPB1E7.06c	eme1	Holliday junction resolvase subunit Eme1
SPAPB1E7.07	glt1	glutamate synthase Glt1 (predicted)
SPAPB1E7.08c		membrane transporter (predicted)
SPAPB1E7.11c		sequence orphan
SPAPB21F2.03		ribosome biogenesis protein (predicted)
SPAPB24D3.01		transcription factor (predicted)
SPAPB24D3.02c		amino acid permease, unknown 3 (predicted)
SPAPB24D3.03		agmatinase (predicted)
SPAPB24D3.04c	mag1	DNA-3-methyladenine glycosylase Mag1
SPAPB24D3.05c		ring cleavage dioxygenase, pseudogene, single frameshift and no methionine
SPAPB24D3.07c		sequence orphan
SPAPB24D3.08c		NADP-dependent oxidoreductase (predicted)
SPAPB2B4.02	grx5	monothiol glutaredoxin Grx5
SPAPB2B4.04c		vacuolar calcium transporting P-type ATPase P2 type, Pmc1
SPAPB2B4.06		conserved fungal protein
SPAPB2C8.01		cell surface glycoprotein (predicted)
SPAPB8E5.02c	rpn502	19S proteasome regulatory subunit Rpn502
SPAPB8E5.04c		Niemann-Pick disease type C2 protein hE1 homolog (predicted)
SPAPB8E5.05	mfm1	M-factor precursor Mfm1
SPAPB8E5.06c	rpl302	60S ribosomal protein L3
SPAPB8E5.08		sequence orphan
SPAPB8E5.10		conserved fungal protein, with meiosis specific splicing
SPAPJ691.03		mitochondrial conserved eukaryotic protein
SPAPJ695.01c		S. pombe specific UPF0321 family protein 3
SPAPJ696.01c	vps17	retromer complex subunit Vps17
SPAPJ698.02c	rps002	40S ribosomal protein S0B
SPAPYUG7.02c	sin1	stress activated MAP kinase interacting protein Sin1
SPAPYUG7.03c	mid2	medial ring protein Mid2
SPAPYUG7.04c	rpb9	DNA-directed RNA polymerase II complex subunit Rpb9
SPAPYUG7.06	mug67	PPPDE peptidase family (predicted)
SPAPYUK71.03c	syn1	synaptotagmin family C2 domain protein, Syn1
SPBC106.01	mph1	dual specificity protein kinase Mph1
SPBC106.02c	srx1	sulfiredoxin
SPBC106.03		DUF1776 family protein
SPBC106.04	ada1	adenosine deaminase Ada1 (predicted)
SPBC106.05c	tim11	F0-ATPase subunit E (predicted)
SPBC106.07c		N alpha-acetylation related protein Nat2 (predicted)
SPBC106.10	pka1	cAMP-dependent protein kinase catalytic subunit Pka1
SPBC106.11c	plg7	phospholipase A2, PAF family homolog
SPBC106.13		ubiquitin ligase complex subunit, involved in proteasome-dependent catabolite inactivation of FBPase (predicted)
SPBC106.16	pre6	20S proteasome component alpha 4 Pre6
SPBC106.19		sequence orphan
SPBC106.20	exo70	exocyst complex subunit Exo70 (predicted)
SPBC1105.01	rrp12	rRNA processing protein Rrp12-like (predicted)
SPBC1105.02c	lys4	homocitrate synthase (predicted)
SPBC1105.04c	cbp1	CENP-B homolog
SPBC1105.05	exg1	glucan 1,6-beta-glucosidase Exg1
SPBC1105.08		EMP70 family
SPBC1105.09	ubc15	ubiquitin conjugating enzyme Ubc15
SPBC1105.10	rav1	RAVE complex subunit Rav1
SPBC1105.11c	hht3	histone H3 h3.3
SPBC1105.13c		sequence orphan
SPBC1105.14	rsv2	transcription factor Rsv2
SPBC1105.18c		peptide release factor (predicted)
SPBC115.02c		AFG1 family mitochondrial ATPase (predicted)
SPBC115.03		gfo/idh/mocA family oxidoreductase (predicted)
SPBC119.03		human COMT homolog 1
SPBC119.04	mei3	meiosis inducing protein Mei3
SPBC119.05c		Wiskott-Aldrich syndrome homolog binding protein Lsb1 (predicted)
SPBC119.06	sco1	copper chaperone Sco1 (predicted)
SPBC119.08	pmk1	MAP kinase Pmk1
SPBC119.12	rud3	Golgi matrix protein Rud3 (predicted)
SPBC119.14	rti1	Rad22 homolog Rti1
SPBC119.16c		conserved eukaryotic protein, implicated in vesicle-mediated transport
SPBC1198.01		glutathione-dependent formaldehyde dehydrogenase (predicted)
SPBC1198.03c		Golgin subfamily A member
SPBC1198.06c		mannan endo-1,6-alpha-mannosidase (predicted)
SPBC1198.07c		mannan endo-1,6-alpha-mannosidase (predicted)
SPBC1198.08		dipeptidase Dug1 (predicted)
SPBC1198.09	ubc16	ubiquitin conjugating enzyme Ubc16 (predicted)
SPBC1198.11c	reb1	RNA polymerase I transcription termination factor Reb1
SPBC1198.12	mfr1	fizzy-related protein Mfr1
SPBC1198.14c	fbp1	fructose-1,6-bisphosphatase Fbp1
SPBC11B10.02c	his3	histidinol-phosphate aminotransferase imidazole acetol phosphate transaminase His3
SPBC11B10.05c	rsp1	random septum position protein Rsp1
SPBC11B10.07c	ivn1	CDC50 domain protein, implicated in signal transduction (predicted)
SPBC11B10.08		conserved fungal protein
SPBC11B10.10c	pht1	histone H2A variant H2A.Z, Pht1
SPBC11C11.01		U2-associated protein (predicted)
SPBC11C11.02	imp2	contractile ring protein Imp2
SPBC11C11.06c		sequence orphan
SPBC11C11.07	rpl1801	60S ribosomal protein L18
SPBC11C11.08	srp1	SR family protein, human SRFS2 ortholog Srp1
SPBC11C11.10		tRNA pseudouridine synthase (predicted)
SPBC11C11.11c		ATP helicase Irc3 (predicted)
SPBC11C11.12		pseudogen
SPBC11G11.01	fis1	mitochondrial fission protein Fis1 (predicted)
SPBC11G11.03	mrt4	mRNA turnover and ribosome assembly protein Mrt4 (predicted)
SPBC1215.01	shy1	SURF-family protein Shy1 (predicted)
SPBC1271.03c		NLI interacting factor family phosphatase (predicted)
SPBC1271.05c		zf-AN1 type zinc finger protein
SPBC1271.06c	mug96	sequence orphan
SPBC1271.07c		N-acetyltransferase (predicted)
SPBC1271.08c		sequence orphan
SPBC1271.09		glycerophosphodiester transporter (predicted)
SPBC1271.10c		membrane transporter (predicted)
SPBC1271.12	kes1	oxysterol binding protein (predicted)
SPBC1271.14		glutamate N-acetyltransferase (predicted)
SPBC1289.09	tim21	TIM23 translocase complex subunit Tim21 (predicted)
SPBC1289.10c	adn2	transcription factor (predicted)
SPBC1289.11	spf38	splicing factor Spf38
SPBC1289.13c		alpha-1,2-galactosyltransferase (predicted)
SPBC1289.14		adducin (predicted)
SPBC1289.16c	cao2	copper amine oxidase-like protein Cao2
SPBC12C2.01c		sequence orphan
SPBC12C2.02c	ste20	Rictor homolog, Ste20
SPBC12C2.03c		methionine synthase reductase (predicted)
SPBC12C2.04		NAD binding dehydrogenase family protein
SPBC12C2.05c	bzz1	diacylglycerol binding protein Bzz1 (predicted)
SPBC12C2.07c		spermidine synthase (predicted)
SPBC12C2.08	dnm1	dynamin Dnm1
SPBC12C2.09c		Haemolysin-III family protein (predicted)
SPBC12C2.12c	glo1	glyoxalase I
SPBC12D12.02c	cdm1	DNA polymerase delta subunit Cdm1
SPBC12D12.06	srb11	cyclin CycC, Srb mediator subunit Srb11
SPBC12D12.07c	trx2	mitochondrial thioredoxin Trx2
SPBC12D12.09	rev7	DNA polymerase zeta Rev7 (predicted)
SPBC12D12.09	rev7	DNA polymerase zeta Rev7 (predicted)
SPBC1306.02		WD repeat protein, human WDR6 family, implicated in cell cycle
SPBC1347.01c	rev1	deoxycytidyl transferase Rev1 (predicted)
SPBC1347.02	fkbp39	FKBP-type peptidyl-prolyl cis-trans isomerase (predicted)
SPBC1347.03	meu14	sporulation protein Meu14
SPBC1347.07	rex2	RNA exonuclease (predicted)
SPBC1347.08c		ribonuclease H2 complex subunit (predicted)
SPBC1347.09		hexaprenyldihydroxybenzoate methyltransferase (predicted)
SPBC1347.11	sro1	stress responsive orphan 1
SPBC1347.12	arp1	centractin family actin-like protein Arp1 (predicted)
SPBC1347.13c		ribose methyltransferase (predicted)
SPBC1348.01		S. pombe specific DUF999 protein family 5
SPBC1348.02		S. pombe specific 5Tm protein family
SPBC1348.03		S. pombe specific 5Tm protein family
SPBC1348.04		methyltransferase (predicted)
SPBC1348.05		membrane transporter (predicted)
SPBC1348.07		S. pombe specific DUF999 protein family 6
SPBC1348.08c		cell surface glycoprotein (predicted)
SPBC1348.09		short chain dehydrogenase (predicted)
SPBC1348.10c		phospholipase (predicted)
SPBC1348.11		membrane transporter, pseudogene
SPBC1348.12		zinc finger protein
SPBC1348.13		similar to fragment of cox1 intron protein, pseudogene, SPAC1348.13
SPBC1348.14c	ght7	hexose transporter Ght7 (predicted)
SPBC13A2.04c		PTR family peptide transporter (predicted)
SPBC13E7.01	cwf22	splicing factor Cwf22
SPBC13E7.03c		RNA hairpin binding protein (predicted)
SPBC13E7.04	atp16	F1-ATPase delta subunit (predicted)
SPBC13E7.06	msd1	mitotic-spindle disanchored Msd1
SPBC13E7.07		sequence orphan
SPBC13E7.08c		RNA polymerase II associated Paf1 complex (predicted)
SPBC13E7.09	vrp1	verprolin
SPBC13E7.11		mitochondrial rhomboid protease (predicted)
SPBC13G1.04c	abh1	alkB homolog/2-OG-Fe(II) oxygenase family Abh1 (predicted)
SPBC13G1.08c	ash2	Ash2-trithorax family protein
SPBC13G1.10c	mug81	ATP-dependent RNA helicase Slh1 (predicted)
SPBC13G1.12	did2	ESCRT III complex subunit Did2 (predicted)
SPBC13G1.13	tfb2	transcription factor TFIIH complex subunit Tfb2
SPBC13G1.14c		RNA-binding protein (predicted)
SPBC146.02		sequence orphan
SPBC146.04		sulfhydryl oxidase (predicted)
SPBC146.06c		VRR-NUC nuclease associated domain, human MTMR15 homolog
SPBC146.10	mug57	meiotically upregulated gene Mug57
SPBC146.11c	mug97	meiotically upregulated gene Mug97
SPBC146.12	coq6	monooxygenase Coq6 (predicted)
SPBC146.13c	myo1	myosin type I
SPBC14C8.03	fma2	methionine aminopeptidase Fma2 (predicted)
SPBC14C8.04		acetolactate synthase regulatory unit (predicted)
SPBC14C8.05c	meu17	glucan-alpha-1,4-glucosidase
SPBC14C8.08c		dubious
SPBC14C8.09c		IMPACT domain protein, involved in translation (predicted)
SPBC14C8.17c	spt8	SAGA complex subunit Spt8
SPBC14F5.03c	kap123	karyopherin Kap123
SPBC14F5.07	doa10	ER-localized ubiquitin ligase Doa10 (predicted)
SPBC14F5.09c	ade8	adenylosuccinate lyase Ade8
SPBC14F5.10c		ubiquitin-protein ligase E3 (predicted)
SPBC14F5.13c		vacuolar membrane alkaline phosphatase (predicted)
SPBC1539.02		conserved eukaryotic nuclear protein implicated in meiotic chromosome segregation
SPBC1539.03c		argininosuccinate lyase (predicted)
SPBC1539.04	tts1	tetra spanning protein 1, Tts1
SPBC1539.06		acyl-coenzyme A binding protein (predicted)
SPBC1539.07c		glutathione-dependent formaldehyde dehydrogenase (predicted)
SPBC1539.08	arf6	ADP-ribosylation factor, Arf family Arf6
SPBC1539.10	nop16	ribosome biogenesis protein Nop16 (predicted)
SPBC15C4.01c	oca3	TPR repeat protein Oca3/ ER membrane protein complex Ecm2 (predicted)
SPBC15C4.04c		amino acid permease (predicted)
SPBC15C4.05		ATP-dependent RNA/DNA helicase (predicted)
SPBC15C4.06c		ubiquitin-protein ligase E3 (predicted)
SPBC15D4.01c	klp9	kinesin-like protein Klp9
SPBC15D4.02		transcription factor, zf-fungal binuclear cluster type (predicted)
SPBC15D4.03	slm9	hira protein Slm9
SPBC15D4.06	naa30	NatC N-acetyltransferase complex catalytic subunit Naa30 (predicted)
SPBC15D4.08c		dubious
SPBC15D4.09c		cystathionine gamma-synthase (predicted)
SPBC15D4.10c	amo1	nuclear rim protein Amo1
SPBC15D4.12c	mug98	sequence orphan
SPBC15D4.15	pho2	4-nitrophenylphosphatase
SPBC1604.01	mug158	ergothioneine biosynthesis protein (predicted)
SPBC1604.02c	ppr1	mitochondrial PPR repeat protein Ppr1
SPBC1604.03c		conserved fungal protein
SPBC1604.07	atp4	F0-ATPase subunit (predicted)
SPBC1604.08c	imp1	importin alpha
SPBC1604.09c		exoribonuclease Rex4 (predicted)
SPBC1604.11	atp17	F0-ATPase subunit F (predicted)
SPBC1604.12		sequence orphan
SPBC1604.16c		RNA-binding protein, G-patch type (predicted)
SPBC1604.18c		ESCRT III complex subunit (predicted)
SPBC1604.19c		TRAPP complex subunit Trs85 (predicted)
SPBC1604.20c	tea2	kinesin-like protein Tea2
SPBC1652.02		APC amino acid transporter (predicted)
SPBC1683.03c		membrane transporter (predicted)
SPBC1683.04		glycosyl hydrolase family 3 (predicted)
SPBC1683.06c		uridine ribohydrolase (predicted)
SPBC1683.07	mal1	maltase alpha-glucosidase Mal1
SPBC1683.08	ght4	hexose transporter Ght4
SPBC1683.10c	pcl1	ferrous iron transporter Pcl1
SPBC1683.11c		isocitrate lyase (predicted)
SPBC1683.12		nicotinic acid plasma membrane transporter (predicted)
SPBC1683.13c	cha4	transcription factor Cha4 (predicted)
SPBC1685.01	pmp1	dual-specificity MAP kinase phosphatase Pmp1
SPBC1685.02c	rps1202	40S ribosomal protein S12 (predicted)
SPBC1685.04		sequence orphan
SPBC1685.05		serine protease (predicted)
SPBC1685.06	cid11	poly(A) polymerase Cid11 (predicted)
SPBC1685.07c	avt5	vacuolar amino acid efflux transporter Avt5
SPBC1685.09	rps29	40S ribosomal protein S29 (predicted)
SPBC1685.10	rps27	40S ribosomal protein S27 (predicted)
SPBC1685.12c		dubious
SPBC1685.13	fhn1	Fhn1 plasma membrane organization protein
SPBC1685.14c		Vid27 family protein
SPBC1685.15c	klp6	kinesin-like protein Klp6
SPBC16A3.01	spn3	septin Spn3
SPBC16A3.03c	ppr7	mitochondrial PPR repeat protein Ppr7
SPBC16A3.06		tRNA specific adenosine deaminase (predicted)
SPBC16A3.07c	nrm1	negative regulator of MBF
SPBC16A3.08c		Stm1 homolog (predicted)
SPBC16A3.12c		triglyceride lipase-cholesterol esterase (predicted)
SPBC16A3.13	meu7	alpha-amylase homolog Aah4
SPBC16A3.14		mitochondrial ribosomal protein subunit S26 (predicted)
SPBC16A3.16		mitochondrial inner membrane protein involved in cytochrome c oxidase assembly Pet191 (predicted)
SPBC16A3.17c		membrane transporter (predicted)
SPBC16A3.19	eaf7	histone acetyltransferase complex subunit Eaf7
SPBC16C6.01c		lysine methyltransferase (predicted)
SPBC16C6.02c	vps1302	chorein homolog (predicted)
SPBC16C6.03c		ribosome assembly protein (predicted)
SPBC16C6.04		sequence orphan
SPBC16C6.05		mitochondrial translation initiation factor (predicted)
SPBC16C6.08c	qcr6	ubiquinol-cytochrome-c reductase complex subunit 8, hinge protein (predicted)
SPBC16C6.09	ogm4	protein O-mannosyltransferase Ogm4
SPBC16C6.11	rpl3201	60S ribosomal protein L32
SPBC16D10.01c		conserved fungal protein
SPBC16D10.02	trm11	tRNA (guanine-N2-)-methyltransferase catalytic subunit Trm11 (predicted)
SPBC16D10.05	mok13	alpha-1,3-glucan synthase Mok13
SPBC16D10.07c	sir2	Sir2 family histone deacetylase Sir2
SPBC16D10.08c		heat shock protein Hsp104 (predicted)
SPBC16D10.11c	rps1801	40S ribosomal protein S18 (predicted)
SPBC16E9.01c	php4	CCAAT-binding factor complex subunit Php4
SPBC16E9.02c		CUE domain protein
SPBC16E9.06c	uvi31	BolA domain UV induced protein Uvi31
SPBC16E9.07	mug100	sequence orphan
SPBC16E9.09c		COPII vesicle coat component Erp5/Erp6 (predicted)
SPBC16E9.11c	pub3	HECT-type ubiquitin-protein ligase Pub3 (predicted)
SPBC16E9.12c	pab2	poly(A) binding protein Pab2
SPBC16E9.13	ksp1	serine/threonine protein kinase Ksp1 (predicted)
SPBC16E9.14c	zrg17	cation diffusion family zinc membrane transporter Zrg17
SPBC16E9.15		heat shock factor binding protein (predicted)
SPBC16E9.17c	rem1	meiosis-specific cyclin Rem1
SPBC16E9.18	psd1	phosphatidylserine decarboxylase Psd1
SPBC16G5.03		ubiquitin-protein ligase E3 (predicted)
SPBC16G5.05c		VAP family protein (predicted)
SPBC16G5.06		sequence orphan
SPBC16G5.07c		prohibitin (predicted)
SPBC16G5.09		serine carboxypeptidase (predicted)
SPBC16G5.11c	bag101	BAG family molecular chaperone regulator Bag101 (predicted)
SPBC16G5.13	ptf2	sequence orphan
SPBC16G5.15c	fkh2	fork head transcription factor Fkh2
SPBC16G5.16		transcription factor, zf-fungal binuclear cluster type (predicted)
SPBC16G5.17		transcription factor, zf-fungal binuclear cluster type (predicted)
SPBC16H5.04		pho88 family protein (predicted)
SPBC16H5.05c	cyp7	cyclophilin family peptidyl-prolyl cis-trans isomerase Cyp7 (predicted)
SPBC16H5.06	rip1	ubiquinol-cytochrome-c reductase complex subunit 5
SPBC16H5.07c	ppa2	serine/threonine protein phosphatase Ppa2
SPBC16H5.08c		ribosome biogenesis ATPase, Arb family ABCF2-like (predicted)
SPBC16H5.09c	omh2	alpha-1,2-mannosyltransferase Omh2 (predicted)
SPBC16H5.11c	skb1	type II protein arginine N-methyltransferase Skb1
SPBC16H5.12c		conserved fungal protein
SPBC16H5.13		WD repeat protein, human WDR7 ortholog
SPBC16H5.14c		short chain dehydrogenase DHRS family (predicted)
SPBC1703.03c		armadillo repeat protein, unknown biological role
SPBC1703.04	mlh1	MutL family protein Mlh1 (predicted)
SPBC1703.06	pof10	F-box protein Pof10
SPBC1703.08c		5-formyltetrahydrofolate cyclo-ligase (predicted)
SPBC1703.09		sequence orphan
SPBC1703.11		optic atrophy 3 family protein
SPBC1703.13c		mitochondrial inorganic phosphate transporter (predicted)
SPBC1703.14c	top1	DNA topoisomerase I
SPBC1706.01	tea4	tip elongation aberrant protein Tea4
SPBC1706.02c	wtf2	pseudogene wtf element Wtf2
SPBC1709.04c	cyp3	cyclophilin family peptidyl-prolyl cis-trans isomerase Cyp3
SPBC1709.05	sks2	heat shock protein, ribosome associated molecular chaperone Sks2
SPBC1709.09	rrf1	mitochondrial translation termination factor Rrf1
SPBC1709.11c	png2	ING family homolog Png2
SPBC1709.13c	set10	ribosomal lysine methyltransferase Set10
SPBC1709.14		peptide N-glycanase (predicted)
SPBC1709.16c		aromatic ring-opening dioxygenase (predicted)
SPBC1709.18	tif452	translation initiation factor eIF4E 4F complex subunit
SPBC1709.19c		NifU-like protein (predicted)
SPBC1711.04		methylenetetrahydrofolate reductase (predicted)
SPBC1711.05		nucleocytoplasmic transport chaperone Srp40 (predicted)
SPBC1711.09c		SNARE associated Golgi protein (predicted)
SPBC1711.11		autophagy associated protein (predicted)
SPBC1711.12		oxidised protein hydrolase (predicted)
SPBC1711.13	his2	histidinol dehydrogenase His2 (predicted)
SPBC1711.14	rec15	meiotic recombination protein Rec15
SPBC1711.15c		sequence orphan
SPBC1711.16		WD repeat protein (predicted)
SPBC1718.02	hop1	linear element associated protein Hop1
SPBC1718.03	ker1	DNA-directed RNA polymerase I complex subunit Ker1
SPBC1718.04		glycerol-3-phosphate O-acyltransferase (predicted)
SPBC1718.05	trs31	TRAPP complex subunit Trs31 (predicted)
SPBC1718.07c	zfs1	CCCH tandem zinc finger protein, human Tristetraprolin homolog Zfs1, involved in mRNA catabolism
SPBC1734.07c		TRAPP complex subunit Trs85 (predicted)
SPBC1734.08	hse1	STAM like protein Hse1
SPBC1734.11	mas5	DNAJ domain protein Mas5 (predicted)
SPBC1734.12c	alg12	dolichyl pyrophosphate Man7GlcNAc2 alpha-1,6-mannosyltransferase Alg12 (predicted)
SPBC1734.13	atp3	F1-ATPase gamma subunit (predicted)
SPBC1734.15	rsc4	RSC complex subunit Rsc4
SPBC1773.02c		thioredoxin peroxidase (predicted)
SPBC1773.03c		aminotransferase class-III, unknown specificty
SPBC1773.05c	tms1	hexitol dehydrogenase (predicted)
SPBC1773.06c		alcohol dehydrogenase (predicted)
SPBC1773.08c	omh4	alpha-1,2-mannosyltransferase Omh4 (predicted)
SPBC1773.09c	mug184	meiotically upregulated gene Mug184
SPBC1773.11c	mug89	CDC50 domain protein, implicated in signal transduction (predicted)
SPBC1773.12		transcription factor (predicted)
SPBC1773.16c		transcription factor (predicted)
SPBC1773.17c		glyoxylate reductase (predicted)
SPBC1778.01c	zuo1	zuotin (predicted)
SPBC1778.02	rap1	telomere binding protein Rap1
SPBC1778.03c		NADH pyrophosphatase (predicted)
SPBC1778.04	spo6	Spo4-Spo6 kinase complex regulatory subunit Spo6
SPBC1778.09		GTPase activating protein (predicted)
SPBC1778.10c	ppk21	serine/threonine protein kinase Ppk21
SPBC17A3.02		conserved fungal protein
SPBC17A3.03c		phosphoprotein phosphatase (predicted)
SPBC17A3.05c		DNAJ/DUF1977 DNAJB12 homolog (predicted)
SPBC17A3.06		phosphoprotein phosphatase (predicted)
SPBC17A3.08		TatD homolog (predicted)
SPBC17A3.10	pas4	peroxisomal ubiquitin-protein ligase E3 (predicted)
SPBC17D1.02	dph2	diphthamide biosynthesis protein (predicted)
SPBC17D1.06	dbp3	ATP-dependent RNA helicase Dbp3 (predicted)
SPBC17D1.07c		GTPase regulator (predicted)
SPBC17D11.02c	hrd1	ubiquitin-protein ligase Hrd1, synviolin family
SPBC17D11.03c		conserved fungal protein
SPBC17D11.04c	nto1	histone acetyltransferase complex subunit Nto1 (predicted)
SPBC17D11.08		WD repeat protein, DDB1 and CUL4-associated factor 7 (predicted)
SPBC17F3.01c	rga5	Rho-type GTPase activating protein Rga5
SPBC17G9.05	rct1	RRM-containing cyclophilin regulating transcription Rct1
SPBC17G9.07	rps2402	40S ribosomal protein S24 (predicted)
SPBC17G9.09	tif213	translation initiation factor eIF2 gamma subunit (predicted)
SPBC17G9.12c		hydrolase (predicted)
SPBC1861.02	abp2	ARS binding protein Abp2
SPBC1861.03	mak10	NatC N-acetyltransferase complex subunit Mak10 (predicted)
SPBC1861.06c	mug131	S. pombe specific UPF0300 family protein 4
SPBC1861.07		elongin C (predicted)
SPBC18A7.01		X-Pro dipeptidase (predicted)
SPBC18A7.02c		seven transmembrane receptor-like protein (predicted)
SPBC18E5.01		cycloisomerase 2 family
SPBC18E5.07		DUF3210 family protein
SPBC18E5.08		N-acetyltransferase (predicted)
SPBC18E5.09c		sequence orphan
SPBC18E5.10		iron sulfur cluster assembly protein (predicted)
SPBC18E5.11c	edc3	enhancer of mRNA decapping Edc3 (predicted)
SPBC18E5.13		mitochondrial translation initiation factor (predicted)
SPBC18E5.14c		sequence orphan
SPBC18H10.05		WD repeat protein, human WDR44 family
SPBC18H10.06c	swd2	Set1C complex subunit Swd2.1
SPBC18H10.07		WW domain-binding protein 4 (predicted)
SPBC18H10.08c	ubp4	ubiquitin C-terminal hydrolase Ubp4
SPBC18H10.10c	saf4	splicing associated factor Saf4 (predicted)
SPBC18H10.11c	ppr2	mitochondrial PPR repeat protein Ppr2
SPBC18H10.13	rps1402	40S ribosomal protein S14 (predicted)
SPBC18H10.15	ppk23	serine/threonine protein kinase Ppk23
SPBC18H10.16	can1	arginine transporter Can1
SPBC18H10.18c		sequence orphan
SPBC18H10.20c		endocytosis regulator (predicted)
SPBC1921.03c	mex67	mRNA export receptor, Tap, nucleoporin Mex67
SPBC1921.04c		dubious
SPBC1921.05	ape2	aminopeptidase Ape2 (predicted)
SPBC1921.06c	pvg3	galactosylxylosylprotein 3-beta-galactosyltransferase Pvg1 (predicted)
SPBC1921.07c	sgf29	SAGA complex subunit Sgf29
SPBC19C2.02	pmt1	DNA methyltransferase homolog
SPBC19C2.04c	ubp11	ubiquitin C-terminal hydrolase Ubp11
SPBC19C2.06c	mug124	sequence orphan
SPBC19C2.10		BAR adaptor protein
SPBC19C2.13c	ctu2	cytosolic thiouridylase subunit Ctu2
SPBC19C2.14	smd3	Sm snRNP core protein Smd3
SPBC19C7.01	mni1	Mago Nashi interacting protein (predicted)
SPBC19C7.02	ubr1	N-end-recognizing protein Ubr1
SPBC19C7.05		cell wall organization protein (predicted)
SPBC19C7.08c		AdoMet-dependent tRNA methyltransferase (predicted)
SPBC19C7.10	bqt4	bouquet formation protein Bqt4
SPBC19C7.12c	omh1	alpha-1,2-mannosyltransferase Omh1
SPBC19F5.01c	puc1	cyclin Puc1
SPBC19F8.01c	spn7	septin Spn7
SPBC19F8.02		nuclear distribution protein NUDC homolog
SPBC19F8.03c		ENTH/VHS domain protein (predicted)
SPBC19F8.04c		nuclease
SPBC19F8.06c	meu22	amino acid permease, predicted Meu22
SPBC19F8.08	rps401	40S ribosomal protein S4 (predicted)
SPBC19G7.01c	msh2	MutS protein homolog 2
SPBC19G7.02		4-amino-4-deoxychorismate lyase (predicted)
SPBC19G7.03c	rps3002	40S ribosomal protein S30 (predicted)
SPBC19G7.04		HMG box protein
SPBC19G7.06	mbx1	MADS-box transcription factor Mbx1
SPBC19G7.07c	ppr3	mitochondrial PPR repeat protein Ppr3
SPBC19G7.09	ulp1	SUMO deconjugating enzyme Ulp1
SPBC19G7.16	iws1	transcription elongation factor complex subunit Iws1 (predicted)
SPBC19G7.17		translocon subunit Sec61 homolog (predicted)
SPBC19G7.18c		sequence orphan
SPBC1A4.02c	leu1	3-isopropylmalate dehydrogenase Leu1
SPBC1A4.04		sequence orphan
SPBC1D7.01		prefoldin subunit 1 (predicted)
SPBC1D7.05	byr2	MAP kinase kinase kinase Byr2
SPBC1E8.02		ubiquitin family protein (predicted)
SPBC1E8.03c		conserved fungal protein
SPBC20F10.02c		DUF1741 family protein
SPBC20F10.03		conserved eukaryotic protein
SPBC20F10.05	nrl1	NRDE-2 family protein (predicted)
SPBC20F10.06	mad2	spindle checkpoint protein Mad2
SPBC20F10.07		GRAM domain protein
SPBC20F10.10	psl1	cyclin pho85 family (predicted)
SPBC21.02		TLDc domain protein 2
SPBC21.05c	ral2	Ras1-Scd pathway protein Ral2
SPBC211.06	gfh1	gamma tubulin complex subunit Gfh1
SPBC215.01		GTPase activating protein (predicted)
SPBC215.02	bob1	prefoldin subunit 5 (predicted)
SPBC215.03c	csn1	COP9/signalosome complex subunit Csn1
SPBC215.04	git11	heterotrimeric G protein gamma subunit Git11
SPBC215.05	gpd1	glycerol-3-phosphate dehydrogenase Gpd1
SPBC215.06c		human LYHRT homolog
SPBC215.07c		PWWP domain protein (predicted)
SPBC215.08c	arg4	arginine specific carbamoyl-phosphate synthase Arg4 (predicted)
SPBC215.10		haloacid dehalogenase-like hydrolase
SPBC215.11c		aldo/keto reductase, unknown biological role
SPBC215.13		sequence orphan
SPBC215.14c	vps20	ESCRT III complex subunit Vps20
SPBC216.01c		DNA damage response protein (predicted)
SPBC216.02	mcp5	cortical anchoring factor for dynein Mcp5/Num1
SPBC216.04c		methionine sulfoxide (predicted)
SPBC216.05	rad3	ATR checkpoint kinase Rad3
SPBC216.06c	swi1	replication fork protection complex subunit Swi1
SPBC21B10.02		sequence orphan
SPBC21B10.03c		ataxin-2 homolog (predicted)
SPBC21B10.04c	nrf1	GTPase regulator Nrf1
SPBC21B10.05c	pop3	WD repeat protein Pop3
SPBC21B10.06c	inp2	myosin binding vezatin family protein involved in peroxisome inheritance Inp2 (predicted)
SPBC21B10.07		glycosyl hydrolase family 16 (predicted)
SPBC21B10.08c		sequence orphan
SPBC21B10.10	rps402	40S ribosomal protein S4 (predicted)
SPBC21B10.12	rec6	meiotic recombination protein Rec6
SPBC21B10.13c	yox1	MBF complex negative regulatory component Yox1
SPBC21C3.01c	vps13a	chorein homolog (predicted)
SPBC21C3.02c	dep1	Sds3-like family protein Dep1
SPBC21C3.03		ABC1 kinase family protein
SPBC21C3.06		sequence orphan
SPBC21C3.08c	car2	ornithine transaminase Car2
SPBC21C3.09c		fumarylacetoacetate hydrolase family protein (predicted)
SPBC21C3.11	ubx4	UBX domain protein Ubx4 (predicted)
SPBC21C3.12c		DUF953 family protein
SPBC21C3.13	rps1901	40S ribosomal protein S19 (predicted)
SPBC21C3.14c		sequence orphan
SPBC21C3.17c		conserved fungal protein
SPBC21C3.18	spo4	serine/threonine protein kinase Spo4
SPBC21C3.19		SBDS family protein Rtc3 (predicted)
SPBC21C3.20c	git1	C2 domain protein Git1
SPBC21D10.07	cmc1	mitochondrial inner membrane protein involved in cytochrome oxidase biogenesis Cmc1 (predicted)
SPBC21D10.08c		sequence orphan
SPBC21D10.09c		ubiquitin-protein ligase E3 (predicted)
SPBC21D10.10	bdc1	bromodomain containing protein 1, Bdc1
SPBC21H7.04	dbp7	ATP-dependent RNA helicase Dbp7 (predicted)
SPBC21H7.07c	his5	imidazoleglycerol-phosphate dehydratase His5
SPBC23E6.03c	nta1	protein N-terminal amidase Nta1 (predicted)
SPBC23E6.05	arx1	ribosomal export complex protein Arx1, peptidase family (predicted)
SPBC23E6.08	sat1	Golgi membrane exchange factor subunit Sat1 (predicted)
SPBC23E6.10c		methylthioribose-1-phosphate isomerase (predicted)
SPBC23G7.04c	nif1	SEL1 repeat protein Nif1
SPBC23G7.06c		conserved eukaryotic protein
SPBC23G7.07c	cms1	U3-containing 90S preribosome complex subunit Cms1 (predicted)
SPBC23G7.08c	rga7	Rho-type GTPase activating protein Rga7
SPBC23G7.11	mag2	DNA-3-methyladenine glycosidase Mag2
SPBC23G7.12c	rpt6	19S proteasome regulatory subunit Rpt6 (predicted)
SPBC23G7.13c		urea transporter (predicted)
SPBC23G7.14		sequence orphan
SPBC23G7.15c	rpp202	60S acidic ribosomal protein P2B subunit
SPBC23G7.16	ctr6	vacuolar copper transporter Ctr6
SPBC24C6.04		delta-1-pyrroline-5-carboxylate dehydrogenase (predicted)
SPBC24C6.05	sec28	coatomer epsilon subunit (predicted)
SPBC24C6.06	gpa1	G-protein alpha subunit
SPBC24C6.08c	bhd1	folliculin ortholog Bhd1
SPBC24C6.09c		phosphoketolase family protein (predicted)
SPBC24C6.10c	dip1	WISH/DIP/SPIN90 ortholog Dip1
SPBC25B2.01		elongation factor 1 alpha related protein (predicted)
SPBC25B2.02c	mam1	M-factor transporter Mam1
SPBC25B2.03		zf-C3HC4 type zinc finger
SPBC25B2.04c	mtg1	mitochondrial GTPase involved in translation Mtg1 (predicted)
SPBC25B2.06c	btb2	BTB/POZ domain protein Btb2
SPBC25B2.07c	mug164	microtubule-associated protein Mug164
SPBC25B2.08		sequence orphan
SPBC25B2.10		Usp (universal stress protein) family protein
SPBC25B2.11	pof2	F-box protein Pof2
SPBC25D12.06		RNA helicase (predicted)
SPBC25H2.03		vacuolar protein involved in phosphoinositide metabolism (predicted)
SPBC25H2.05	egd2	nascent polypeptide-associated complex alpha subunit Egd2
SPBC25H2.08c	mrs2	magnesium ion transporter Mrs2 (predicted)
SPBC25H2.09		DUF1690 family protein
SPBC25H2.10c		tRNA acetyltransferase (predicted)
SPBC25H2.14	mug16	UNC-50 family protein
SPBC25H2.15		SSU-rRNA maturation protein Tsr4 homolog 1 (predicted)
SPBC26H8.01	thi2	thiazole biosynthetic enzyme
SPBC26H8.03	cho2	phosphatidylethanolamine N-methyltransferase Cho2
SPBC26H8.05c		serine/threonine protein phosphatase (predicted)
SPBC26H8.09c	snf59	SWI/SNF complex subunit Snf59
SPBC26H8.11c		conserved fungal protein
SPBC26H8.12		cytochrome c heme lyase (predicted)
SPBC26H8.13c		Siva family protein (predicted)
SPBC27.02c	ask1	DASH complex subunit Ask1
SPBC27.04	uds1	septation protein Uds1
SPBC27.05		dubious
SPBC27.06c	mgr2	mitochondrial membrane protein Mgr2 (predicted)
SPBC27.08c	sua1	sulfate adenylyltransferase
SPBC27B12.05		WD repeat protein
SPBC27B12.06	gpi13	pig-O (predicted)
SPBC27B12.07		conserved fungal protein
SPBC27B12.08	sip1	Pof6 interacting protein Sip1, predicted AP-1 accessory protein
SPBC27B12.10c	tom7	mitochondrial TOM complex subunit Tom7 (predicted)
SPBC27B12.11c		transcription factor (predicted)
SPBC27B12.14		mitochondrial membrane protein complex assembly protein (predicted)
SPBC28E12.06c	lvs1	beige protein homolog (predicted)
SPBC28F2.02	mep33	mRNA export protein Mep33
SPBC28F2.05c		xylose and arabinose reductase (predicted)
SPBC28F2.08c		HRD ubiquitin ligase complex subunit (predicted)
SPBC28F2.10c	ngg1	SAGA complex subunit Ngg1
SPBC28F2.11		HMG box protein
SPBC29A10.01	ccr1	NADPH-cytochrome p450 reductase
SPBC29A10.02	spo5	meiotic RNA-binding protein 1
SPBC29A10.03c	pcf1	CAF assembly factor (CAF-1) complex large subunit Pcf1
SPBC29A10.05	exo1	exonuclease I Exo1
SPBC29A10.06c	ely5	nuclear pore protein Ely5
SPBC29A10.07	pom152	nucleoporin Pom152
SPBC29A10.09c		CAF1 family ribonuclease (predicted)
SPBC29A10.10c		tRNA-splicing endonuclease positive effector (predicted)
SPBC29A10.11c	vps902	guanyl-nucleotide exchange factor Vps902 (predicted)
SPBC29A10.12		HMG-box variant
SPBC29A10.14	rec8	meiotic cohesin complex subunit Rec8
SPBC29A10.16c		cytochrome b5 (predicted)
SPBC29A3.02c	his7	phosphoribosyl-AMP cyclohydrolase/phosphoribosyl-ATP pyrophosphohydrolase His7
SPBC29A3.03c		ubiquitin-protein ligase E3 (predicted)
SPBC29A3.05	vps71	Swr1 complex subunit Vps71
SPBC29A3.07c	sab14	U2 snRNP-associated protein SF3B14 ortholog (predicted)
SPBC29A3.08	pof4	elongin-A, F-box protein Pof4 (predicted)
SPBC29A3.09c		AAA family ATPase Gcn20 (predicted)
SPBC29A3.10c	atp14	F1-ATPase subunit H (predicted)
SPBC29A3.12	rps902	40S ribosomal protein S9 (predicted)
SPBC29A3.13	pdp1	PWWP domain protein Pdp1
SPBC29A3.14c	trt1	telomerase reverse transcriptase 1 protein Trt1
SPBC29A3.18	cyt1	cytochrome c1 Cyt1 (predicted)
SPBC29A3.21		sequence orphan
SPBC29B5.01	atf1	transcription factor, Atf-CREB family Atf1
SPBC29B5.02c	isp4	OPT oligopeptide transporter family Isp4
SPBC29B5.03c	rpl26	60S ribosomal protein L26 (predicted)
SPBC29B5.04c		actin cortical patch protein (predicted)
SPBC2A9.03		WD40/YVTN repeat-like
SPBC2A9.04c		sir antagonist ortholog (predicted)
SPBC2A9.05c	tvp23	Golgi transport protein Tvp23 (predicted)
SPBC2A9.07c		zf-PARP type zinc finger protein
SPBC2A9.08c	sec22	SNARE Sec22 (predicted)
SPBC2A9.10		Bin3 family, transcriptional and translational regulator (predicted)
SPBC2A9.11c		nuclear export factor (predicted)
SPBC2A9.13		sequence orphan
SPBC2D10.04		arrestin Aly1 related, implicated in endocytosis
SPBC2D10.05	exg3	glucan 1,3-beta-glucosidase Exg3
SPBC2D10.06	rep1	MBF transcription factor complex subunit Rep1
SPBC2D10.07c		mitochondrial inner membrane peptidase complex catalytic subunit (predicted)
SPBC2D10.09		3-hydroxyisobutyryl-CoA hydrolase (predicted)
SPBC2D10.13	est1	telomerase regulator Est1
SPBC2D10.14c	myo51	myosin type V
SPBC2D10.15c	pth1	mitochondrial peptidyl-tRNA hydrolase Pth1 (predicted)
SPBC2D10.16	mhf1	FANCM-MHF complex subunit Mhf1
SPBC2D10.17	clr1	cryptic loci regulator Clr1
SPBC2D10.18	abc1	ABC1 kinase family ubiquinone biosynthesis protein Abc1/Coq8
SPBC2D10.19c		pre-60S shuttlingfactor (predicted)
SPBC2D10.20	ubc1	ubiquitin conjugating enzyme Ubc1 (predicted)
SPBC2F12.03c		EST1 family protein (predicted)
SPBC2F12.04	rpl1701	60S ribosomal protein L17
SPBC2F12.05c		sterol binding ankyrin repeat protein (predicted)
SPBC2F12.09c	atf21	transcription factor, Atf-CREB family Atf21
SPBC2F12.11c	rep2	transcriptional activator, MBF subunit Rep2
SPBC2F12.12c		human c19orf29 ortholog
SPBC2F12.15c	pfa3	palmitoyltransferase Pfa3 (predicted)
SPBC2G2.01c	liz1	pantothenate transporter Liz1
SPBC2G2.02	syj1	inositol-polyphosphate 5-phosphatase (synaptojanin homolog 1)
SPBC2G2.03c	sbh1	translocon beta subunit Sbh1 (predicted)
SPBC2G2.05	rpl1603	60S ribosomal protein L13/L16 (predicted)
SPBC2G2.06c	apl1	AP-2 adaptor complex subunit Apl1 (predicted)
SPBC2G2.07c	mug178	mitochondrial ribosomal protein subunit L51-b (predicted)
SPBC2G2.08	ade9	C-1-tetrahydrofolatesynthase/methylenetetrahydrofolatedehydrogenase/methylenetetrahydrofolatecyclohydrolase/ formyltetrahydrofolatesynthetase (predicted)
SPBC2G2.09c	crs1	meiosis specific cyclin Crs1
SPBC2G2.10c	mug110	sequence orphan
SPBC2G2.13c	dcd1	deoxycytidylate deaminase (predicted)
SPBC2G2.14		sequence orphan
SPBC2G5.01		DUF1682 family protein
SPBC2G5.02c		CK2 family regulatory subunit (predicted)
SPBC2G5.03	ctu1	cytosolic thiouridylase subunit Ctu1
SPBC2G5.04c		COPII-coated vesicle component Erv41 (predicted)
SPBC2G5.06c	hmt2	sulfide-quinone oxidoreductase
SPBC30B4.01c	wsc1	transmembrane receptor Wsc1 (predicted)
SPBC30B4.02c		R3H and G-patch domain, implicated in splicing (predicted)
SPBC30B4.03c	adn1	adhesion defective protein, predicted transcriptional regulator (predicted)
SPBC30B4.04c	sol1	SWI/SNF complex subunit Sol1
SPBC30B4.06c		mitochondrial GIDA family tRNA uridine 5-carboxymethylaminomethyl modification enzyme (predicted)
SPBC30B4.08	eri1	double-strand siRNA ribonuclease Eri1
SPBC30D10.04	swi3	replication fork protection complex subunit Swi3
SPBC30D10.05c		sepiapterin reductase (predicted)
SPBC30D10.09c		HVA22/TB2/DP1 family protein
SPBC30D10.10c	tor1	phosphatidylinositol kinase Tor1
SPBC30D10.12c	rsm27	mitochondrial ribosomal protein subunit S27 (predicted)
SPBC30D10.13c	pdb1	pyruvate dehydrogenase e1 component beta subunit Pdb1
SPBC30D10.14		dienelactone hydrolase family (predicted)
SPBC30D10.16	pha2	phrenate dehydratase
SPBC30D10.18c	rpl102	60S ribosomal protein L10a
SPBC317.01	mbx2	MADS-box transcription factor Pvg4 (predicted)
SPBC31A8.01c	rtn1	reticulon-like protein Rtn1
SPBC31E1.01c	atg2	autophagy associated protein Atg2
SPBC31E1.02c	pmr1	P-type ATPase, calcium transporting Pmr1
SPBC31F10.02		acyl-CoA hydrolase (predicted)
SPBC31F10.03		ChaC-like protein, predicted cation transport regulator
SPBC31F10.05	mug37	sequence orphan
SPBC31F10.07	lsb5	cortical component Lsb5 (predicted)
[truncated: 969 more rows]

## Sheet: strains analyzed in liquid
SPBPB2B2.10c	gal7	galactose-1-phosphate uridylyltransferase Gal7
SPAC19B12.10	sst2	human AMSH/STAMBP protein homolog, ubiquitin specific-protease
SPAC26A3.16	dph1	UBA domain protein Dph1
SPBC336.03	efc25	Ras1 guanyl-nucleotide exchange factor Efc25
SPBC530.01	gyp1	GTPase activating protein Gyp1 (predicted)
SPBC1734.12c	alg12	dolichyl pyrophosphate Man7GlcNAc2 alpha-1,6-mannosyltransferase Alg12 (predicted)
SPCC364.06	nap1	nucleosome assembly protein Nap1
SPBC16A3.17c		membrane transporter (predicted)
SPAC227.01c	erd1	Erd1 homolog (predicted)
SPBC725.10		tspO homolog/ peripheral benzodiazepine receptor homolog, involved in the transport cytoplas/mitochondrial of haem (predicted)
SPCC1020.07		haloacid dehalogenase-like hydrolase
SPAC6F6.01	cch1	calcium channel Cch1
SPAC11E3.08c	nse6	Smc5-6 complex non-SMC subunit Nse6
SPBC1105.10	rav1	RAVE complex subunit Rav1
SPCP1E11.02	ppk38	Ark1/Prk1 family protein kinase Ppk38
SPCC1223.12c	meu10	GPI anchored cell surface protein involved in ascospore wall assembly Meu10
SPCC622.08c	hta1	histone H2A alpha
SPAC3F10.16c		GTP binding protein, HSR1-related (predicted)
SPAC12B10.14c	ppk2	serine/threonine protein kinase Ppk2 (predicted)
SPCC162.10	ppk33	serine/threonine protein kinase Ppk33 (predicted)
SPAC22E12.14c	sck2	serine/threonine protein kinase Sck2
SPAC22H10.07	scd2	scaffold protein Scd2
SPBC887.02		ClC chloride channel (predicted)
SPAC17G6.05c		Rhophilin-2 homolog (predicted)
SPAC823.03	ppk15	serine/threonine protein kinase Ppk15 (predicted)
SPBC17A3.10	pas4	peroxisomal ubiquitin-protein ligase E3 (predicted)
SPAC2F7.08c	snf5	SWI/SNF complex subunit Snf5
SPBC30B4.04c	sol1	SWI/SNF complex subunit Sol1
SPBC3E7.15c	lac1	sphingosine N-acyltransferase Lac1
SPAC821.05		translation initiation factor eIF3h (p40)
SPBC21.05c	ral2	Ras1-Scd pathway protein Ral2
SPCC757.09c	rnc1	RNA-binding protein that suppresses calcineurin deletion Rnc1
SPAC12G12.03	cip2	RNA-binding protein Cip2
SPBC336.14c	ppk26	serine/threonine protein kinase, PAN complex subunit, Ppk26
SPBC14F5.13c		vacuolar membrane alkaline phosphatase (predicted)
SPAC22H12.04c	rps102	40S ribosomal protein S3a (predicted)
SPCC613.06	rpl902	60S ribosomal protein L9
SPCC663.04	rpl39	60S ribosomal protein L39
SPAC3H8.10	spo20	sec14 cytosolic factor family Sec14
SPBC21D10.09c		ubiquitin-protein ligase E3 (predicted)
SPBP35G2.08c	air1	zinc knuckle TRAMP complex subunit Air1
SPBC1198.07c		mannan endo-1,6-alpha-mannosidase (predicted)
SPAC3G6.06c	rad2	FEN-1 endonuclease Rad2
SPBC56F2.05c		transcription factor (predicted)
SPAC17A5.04c	mde10	spore wall assembly ADAM family peptidase Mde10
SPAC12G12.12		NST UDP-galactose transporter (predicted)
SPAC27E2.03c		Obg-Like ATPase (predicted)
SPCC550.14	vgl1	vigilin (predicted)
SPAC1782.09c	clp1	Cdc14-related protein phosphatase Clp1/Flp1
SPCC61.05		S. pombe specific multicopy membrane protein family 1
SPAC3H5.10	rpl3202	60S ribosomal protein L32 (predicted)
SPAC3A12.10	rpl2001	60S ribosomal protein L20a (predicted)
SPAC222.08c		glutamine aminotransferease subunit (predicted)
SPAC637.06		alpha-1,2-galactosyltransferase (predicted)
SPAC1D4.11c	lkh1	dual specificity protein kinase Lkh1
SPAC5H10.13c	gmh2	alpha-1,2-galactosyltransferase Gmh2 (predicted)
SPBC1685.01	pmp1	dual-specificity MAP kinase phosphatase Pmp1
SPBC543.07	pek1	MAP kinase kinase Pek1
SPCC736.11	ago1	argonaute
SPAC1834.05	alg9	mannosyltransferase complex subunit Alg9 (predicted)
SPAC57A7.12		heat shock protein Pdr13 (predicted)
SPAC1071.02	mms19	TFIIH regulator Mms19
SPAC20H4.07	rad57	RecA family ATPase Rhp57
SPAC1782.05	ypa2	phosphotyrosyl phosphatase activator Ypa2
SPCC4B3.15	mid1	medial ring protein Mid1
SPBC119.12	rud3	Golgi matrix protein Rud3 (predicted)
SPAC17H9.19c	cdt2	WD repeat protein Cdt2
SPBC1198.11c	reb1	RNA polymerase I transcription termination factor Reb1
SPAC4F8.01	did4	ESCRT III complex subunit Did4
SPAC22F8.04		triose phosphate transporter (predicted)
SPAC9.05	fml1	ATP-dependent 3' to 5' DNA helicase, FANCM ortholog Fml1
SPAC6F12.09	rdp1	RNA-directed RNA polymerase Rdp1
SPAC631.01c	acp2	F-actin capping protein beta subunit (predicted)
SPAC22F8.07c	rtf1	replication termination factor Rtf1
SPBC2F12.12c		human c19orf29 ortholog
SPAC26H5.05	mga2	IPT/TIG ankyrin repeat containing transcription regulator of fatty acid biosynthesis (predicted)
SPAC12B10.07	acp1	F-actin capping protein alpha subunit
SPAC13G7.04c	mac1	membrane anchored protein Mac1
SPAC1527.02	sft2	Golgi transport protein Sft2 (predicted)
SPBC56F2.11	met6	homoserine O-acetyltransferase Met6
SPAC29B12.08	clr5	Clr5 protein
SPAC31F12.01	zds1	zds family protein phosphatase type A regulator Zds1 (predicted)
SPAC23H3.13c	gpa2	heterotrimeric G protein alpha-2 subunit Gpa2
SPAC29B12.05c		mitochondrial S-adenosylmethionine-dependent methyltransferase (predicted)
SPBC23G7.04c	nif1	SEL1 repeat protein Nif1
SPCC550.12	arp6	actin-like protein Arp6
SPAC869.03c		urea transporter (predicted)
SPAPB2B4.02	grx5	monothiol glutaredoxin Grx5
SPBC1198.06c		mannan endo-1,6-alpha-mannosidase (predicted)
SPAC4F10.04	ypa1	protein phosphatase type 2A, intrinsic regulator Rrd1 (predicted)
SPAC13C5.04		amidotransferase (predicted)
SPAC1486.04c	alm1	medial ring protein Alm1
SPAC13A11.04c	ubp8	SAGA complex ubiquitin C-terminal hydrolase Ubp8
SPAC14C4.09	agn1	glucan endo-1,3-alpha-glucosidase Agn1
SPAC140.03	arb1	argonaute binding protein 1
SPAC1610.01		conserved eukaryotic protein
SPAC17G6.08	pep7	prevacuole/endosomal FYVE tethering component Pep7 (predicted)
SPAC19A8.05c	sst4	sorting receptor for ubiquitinated membrane proteins, ESCRT 0 complex subunit Sst4
SPAC1D4.03c	aut12	autophagy associated protein Aut12 (predicted)
SPAC3H8.02		sec14 cytosolic factor family phosphatidylinositol transporter (predicted)
SPAC6B12.02c	mus7	DNA repair protein Mus7/Mms22
SPAC3H1.14		cytoplasmic vesicle protein, Vid24 family (predicted)
SPAC9E9.14	vps24	ESCRT III complex subunit Vps24
SPAP27G11.06c	vas2	AP-1 adaptor complex sigma subunit Aps1
SPBC1271.14		glutamate N-acetyltransferase (predicted)
SPAC8F11.10c	pvg1	pyruvyltransferase Pvg1
SPAC823.05c	tlg2	SNARE Tlg2 (predicted)
SPBC14C8.08c		dubious
SPBC119.08	pmk1	MAP kinase Pmk1
SPAC9.11		sequence orphan
SPBC13E7.07		sequence orphan
SPAC8E11.06		sequence orphan
SPBC1105.04c	cbp1	CENP-B homolog
SPAP8A3.13c		Vid24 family protein (predicted)
SPBC1198.01		glutathione-dependent formaldehyde dehydrogenase (predicted)
SPBC1105.13c		sequence orphan
SPBC16H5.09c	omh2	alpha-1,2-mannosyltransferase Omh2 (predicted)
SPBC15D4.10c	amo1	nuclear rim protein Amo1
SPBC1921.06c	pvg3	galactosylxylosylprotein 3-beta-galactosyltransferase Pvg1 (predicted)
SPBC16G5.13	ptf2	sequence orphan
SPBC16A3.03c	ppr7	mitochondrial PPR repeat protein Ppr7
SPBC16E9.12c	pab2	poly(A) binding protein Pab2
SPBC16C6.03c		ribosome assembly protein (predicted)
SPBC18E5.09c		sequence orphan
SPBC1778.02	rap1	telomere binding protein Rap1
SPBC29A10.16c		cytochrome b5 (predicted)
SPBC29A10.06c	ely5	nuclear pore protein Ely5
SPBC2G2.06c	apl1	AP-2 adaptor complex subunit Apl1 (predicted)
SPBC2D10.09		3-hydroxyisobutyryl-CoA hydrolase (predicted)
SPBC4F6.10	vps901	guanyl-nucleotide exchange factor Vps901 (predicted)
SPBC4F6.11c		asparagine synthase (predicted)
SPBC342.01c	alg6	glucosyltransferase Alg6 (predicted)
SPBC3B8.05		diphthamide biosynthesis protein Dph1 (predicted)
SPBC3B9.09	vps36	ESCRT II complex subunit Vps36
SPBC2G2.01c	liz1	pantothenate transporter Liz1
SPBC365.14c	uge1	UDP-glucose 4-epimerase Uge1
SPBC25H2.14	mug16	UNC-50 family protein
SPBC24C6.10c	dip1	WISH/DIP/SPIN90 ortholog Dip1
SPBC776.16		sequence orphan
SPBC776.14	plh1	phospholipid-diacylglycerol acyltransferase Plh1
SPCC1020.11c	ecm6	ER membrane protein complex subunit 6 (predicted)
SPCC126.04c	sgf73	SAGA complex subunit Sgf73
SPAC17A5.05c		conserved fungal protein
SPBC1921.04c		dubious
SPCC1672.09		triglyceride lipase-cholesterol esterase (predicted)
SPBC660.07	ntp1	alpha,alpha-trehalase Ntp1
SPCC1682.06		sequence orphan
SPCC1442.04c		meiotic recombination protein (predicted)
SPCC1393.05	ers1	RNA-silencing factor Ers1
SPBC2A9.07c		zf-PARP type zinc finger protein
SPCC1494.10	adn3	transcription factor (predicted)
SPCC1322.02		sequence orphan
SPCC1322.03		TRP-like ion channel (predicted)
SPCC1682.16	rpt4	19S proteasome regulatory subunit Rpt4 (predicted)
SPCC1494.08c		conserved fungal protein
SPCC18.17c		26S proteasome non-ATPase regulatory subunit (predicted)
SPCC1742.01	gsf2	galacose specific flocculin Gsf2
SPCC1827.04		ankyrin repeat protein, unknown biological role
SPCC1795.10c		Sed5 Vesicle Protein Svp26 (predicted)
SPCC1919.05		Ski complex TPR repeat subunit Ski3 (predicted)
SPCC553.01c		meiotic chromosome segregation protein (predicted)
SPBC428.11		homocysteine synthase Met17
SPBC12C2.09c		Haemolysin-III family protein (predicted)
SPCC895.05	for3	formin For3
SPBC409.20c	psh3	ER chaperone SHR3 homologue Psh3
SPCC1682.15	mug122	PX/PXA domain protein
SPAPB1E7.11c		sequence orphan
SPBC3H7.11		actin binding methyltransferase (predicted)
SPBC3H7.05c		mitochondrial Membrane Bound O-Acyl Transferase (MBOAT) family
SPBC530.06c		translation initiation factor eIF3 alpha subunit (p135) (predicted)
SPBP8B7.16c	dbp2	ATP-dependent RNA helicase Dbp2
SPAC3F10.07c	erf4	palmitoyltransferase complex subunit Erf4 (predicted)
SPBC29A3.14c	trt1	telomerase reverse transcriptase 1 protein Trt1
SPAC1B3.16c	vht1	vitamin H transporter Vth1
SPCC584.11c		Svf1 family protein Svf1
SPAC926.03	rlc1	myosin II regulatory light chain Rlc1
SPCC16C4.01	sif2	Sad1 interacting factor 2 (predicted)
SPBC3H7.09	erf2	palmitoyltransferase Erf2 (predicted)
SPAPB1E7.06c	eme1	Holliday junction resolvase subunit Eme1
SPCC825.03c	psy1	SNARE Psy1
SPCC663.12	cid12	poly(A) polymerase Cid12
SPCC63.02c	aah3	alpha-amylase homolog Aah3
SPCC338.08	ctp1	CtIP-related endonuclease
SPBC11B10.05c	rsp1	random septum position protein Rsp1
SPBC215.08c	arg4	arginine specific carbamoyl-phosphate synthase Arg4 (predicted)
SPAC17C9.13c	cut8	tethering factor for nuclear proteasome Cut8
SPAC26H5.08c	bgl2	glucan beta-glucosidase Bgl2 (predicted)
SPCC24B10.17	emp24	COPII-coated vesicle component Emp24 (predicted)
SPBC106.10	pka1	cAMP-dependent protein kinase catalytic subunit Pka1
SPAC25H1.07	emc1	ER membrane protein complex subunit Emc1 (predicted)
SPAC13G7.07	arb2	argonaute binding protein 2
SPBC16C6.04		sequence orphan
SPAC9E9.09c		aldehyde dehydrogenase (predicted)
SPCC1753.02c	git3	G-protein coupled receptor Git3
SPAC23A1.19c		RecQ type DNA helicase Hrq1 (predicted)
SPCC1259.08		conserved fungal protein, DUF2457 family
SPBC1A4.02c	leu1	3-isopropylmalate dehydrogenase Leu1
SPBC32H8.07	git5	heterotrimeric G protein beta subunit Git5
SPBC14F5.10c		ubiquitin-protein ligase E3 (predicted)
SPAC1002.15c	pmc5	mediator complex subunit Pmc5
SPCC338.16	pof3	F-box protein Pof3
SPAC824.02	bst1	GPI inositol deacylase Bst1 (predicted)
SPBC19F8.02		nuclear distribution protein NUDC homolog
SPAC27F1.08	pdt1	Nramp family manganese ion transporter
SPBC21B10.13c	yox1	MBF complex negative regulatory component Yox1
SPAC8E11.02c	rad24	14-3-3 protein Rad24
SPAC4C5.02c	ryh1	GTPase Ryh1
SPAC6B12.12	tom70	mitochondrial TOM complex subunit Tom70 (predicted)
SPAC17G6.04c	cpp1	protein farnesyltransferase beta subunit Cpp1
SPCC736.08	cbf11	CBF1/Su(H)/LAG-1 family transcription factor Cbf11
SPAC2G11.06	vps4	AAA family ATPase Vps4 (predicted)
SPAC31A2.13c	sft1	SNARE Sft1 (predicted)
SPBC11B10.10c	pht1	histone H2A variant H2A.Z, Pht1
SPAC23C11.02c	rps23	40S ribosomal protein S23 (predicted)
SPBC1718.07c	zfs1	CCCH tandem zinc finger protein, human Tristetraprolin homolog Zfs1, involved in mRNA catabolism
SPBC146.13c	myo1	myosin type I
SPAC27E2.01		alpha-amylase homolog (predicted)
SPAC57A10.14	sgf11	SAGA complex subunit Sgf11
SPAC16E8.18		sequence orphan
SPBP16F5.03c	tra1	SAGA complex phosphatidylinositol pseudokinase Tra1
SPBC1685.13	fhn1	Fhn1 plasma membrane organization protein
SPBC3H7.03c		2-oxoglutarate dehydrogenase (lipoamide) (e1 component of oxoglutarate dehydrogenase complex) (predicted)
SPAC22A12.07c	ogm1	protein O-mannosyltransferase Ogm1
SPCC18B5.03	wee1	M phase inhibitor protein kinase Wee1
SPBC1734.11	mas5	DNAJ domain protein Mas5 (predicted)
SPAC5D6.13		Golgi phosphoprotein 3 family (predicted)
SPAC1142.05	ctr5	copper transporter complex subunit Ctr5
SPCC794.12c	mae2	malic enzyme, malate dehydrogenase (oxaloacetate decarboxylating), Mae2
SPAC22F8.02c	pvg5	PvGal biosynthesis protein Pvg5
SPAC30D11.09	cwf19	complexed with Cdc5 protein Cwf19
SPBC3B9.15c	scp1	Sre1 cleavage activating protein, Scap Scp1
SPBC21C3.20c	git1	C2 domain protein Git1
SPAC23C11.13c	hpt1	xanthine phosphoribosyltransferase (predicted)
SPBC4B4.06	vps25	ESCRT II complex subunit Vps25
SPAC1851.02	slc1	1-acylglycerol-3-phosphate O-acyltransferase Slc1 (predicted)
SPAC13G7.12c		choline kinase (predicted)
SPAC2F7.03c	pom1	DYRK family protein kinase Pom1
SPBC16H5.07c	ppa2	serine/threonine protein phosphatase Ppa2
SPAC26F1.10c	pyp1	tyrosine phosphatase Pyp1

## Sheet: strains measured in liquid
SPAC13G7.12c		choline kinase (predicted)
SPBPB2B2.10c	gal7	galactose-1-phosphate uridylyltransferase Gal7
SPBC1685.13	fhn1	Fhn1 plasma membrane organization protein
SPAC1851.02	slc1	1-acylglycerol-3-phosphate O-acyltransferase Slc1 (predicted)
SPAC4C5.02c	ryh1	GTPase Ryh1
SPBC2G2.01c	liz1	pantothenate transporter Liz1
SPBC16E9.12c	pab2	poly(A) binding protein Pab2
SPCC126.04c	sgf73	SAGA complex subunit Sgf73
SPBC29A10.16c		cytochrome b5 (predicted)
SPCC1682.16	rpt4	19S proteasome regulatory subunit Rpt4 (predicted)
SPBC32H8.07	git5	heterotrimeric G protein beta subunit Git5
SPCC1753.02c	git3	G-protein coupled receptor Git3
SPCC663.12	cid12	poly(A) polymerase Cid12
SPCC1919.05		Ski complex TPR repeat subunit Ski3 (predicted)
SPCC1494.08c		conserved fungal protein
SPBC3H7.11		actin binding methyltransferase (predicted)
SPCC1827.04		ankyrin repeat protein, unknown biological role
SPAC227.01c	erd1	Erd1 homolog (predicted)
SPAC23C11.02c	rps23	40S ribosomal protein S23 (predicted)
SPBC1198.11c	reb1	RNA polymerase I transcription termination factor Reb1
SPAC1071.02	mms19	TFIIH regulator Mms19
SPAC8F11.10c	pvg1	pyruvyltransferase Pvg1
SPBC21.05c	ral2	Ras1-Scd pathway protein Ral2
SPBC17A3.10	pas4	peroxisomal ubiquitin-protein ligase E3 (predicted)
SPBC30B4.04c	sol1	SWI/SNF complex subunit Sol1
SPCC613.06	rpl902	60S ribosomal protein L9
SPAC12G12.03	cip2	RNA-binding protein Cip2
SPCC162.10	ppk33	serine/threonine protein kinase Ppk33 (predicted)
SPBC56F2.05c		transcription factor (predicted)
SPAC29B12.08	clr5	Clr5 protein
SPCC550.14	vgl1	vigilin (predicted)
SPAC869.03c		urea transporter (predicted)
SPAC19A8.05c	sst4	sorting receptor for ubiquitinated membrane proteins, ESCRT 0 complex subunit Sst4
SPAC27E2.03c		Obg-Like ATPase (predicted)
SPAC1486.04c	alm1	medial ring protein Alm1
SPAC22F8.04		triose phosphate transporter (predicted)
SPBC1718.07c	zfs1	CCCH tandem zinc finger protein, human Tristetraprolin homolog Zfs1, involved in mRNA catabolism
SPBC365.14c	uge1	UDP-glucose 4-epimerase Uge1
SPAC1B3.16c	vht1	vitamin H transporter Vth1
SPCC584.11c		Svf1 family protein Svf1
SPAC8E11.02c	rad24	14-3-3 protein Rad24
SPCC1259.08		conserved fungal protein, DUF2457 family
SPBC342.01c	alg6	glucosyltransferase Alg6 (predicted)
SPBC19F8.02		nuclear distribution protein NUDC homolog
SPCC18.17c		26S proteasome non-ATPase regulatory subunit (predicted)
SPAC9E9.09c		aldehyde dehydrogenase (predicted)
SPCC63.02c	aah3	alpha-amylase homolog Aah3
SPCC895.05	for3	formin For3
SPBC21C3.20c	git1	C2 domain protein Git1
SPBC336.03	efc25	Ras1 guanyl-nucleotide exchange factor Efc25
SPBC725.10		tspO homolog/ peripheral benzodiazepine receptor homolog, involved in the transport cytoplas/mitochondrial of haem (predicted)
SPBPB2B2.10c	gal7	galactose-1-phosphate uridylyltransferase Gal7
SPCC4B3.15	mid1	medial ring protein Mid1
SPBC1734.12c	alg12	dolichyl pyrophosphate Man7GlcNAc2 alpha-1,6-mannosyltransferase Alg12 (predicted)
SPAC26A3.16	dph1	UBA domain protein Dph1
SPAC19B12.10	sst2	human AMSH/STAMBP protein homolog, ubiquitin specific-protease
SPBC3E7.15c	lac1	sphingosine N-acyltransferase Lac1
SPAC3H8.10	spo20	sec14 cytosolic factor family Sec14
SPBC106.10	pka1	cAMP-dependent protein kinase catalytic subunit Pka1
SPAC2F7.08c	snf5	SWI/SNF complex subunit Snf5
SPAC1782.05	ypa2	phosphotyrosyl phosphatase activator Ypa2
SPAC23H3.13c	gpa2	heterotrimeric G protein alpha-2 subunit Gpa2
SPCC18B5.03	wee1	M phase inhibitor protein kinase Wee1
SPAC1782.09c	clp1	Cdc14-related protein phosphatase Clp1/Flp1
SPAC2F7.03c	pom1	DYRK family protein kinase Pom1
SPBC23G7.04c	nif1	SEL1 repeat protein Nif1
SPBC16H5.07c	ppa2	serine/threonine protein phosphatase Ppa2
SPAC26F1.10c	pyp1	tyrosine phosphatase Pyp1

## Sheet: strains verified
Systematic name	Name	Product	Cell length at division (um)	CV	Cell width (um)	Cell volume (um^3)	Doubling time (min)	S. cerevisiae orthologs
SPCC18B5.03	wee1	M phase inhibitor protein kinase Wee1	7.4 ± 0.7	9.5	4.1 ± 0.2	80.5 ± 12.6	214 ± 10.4f	SWE1
SPBC106.10	pka1	cAMP-dependent protein kinase catalytic subunit Pka1	10.5 ± 0.7	6.7	4.7 ± 0.2	153 ± 20.8	159 ± 2.3	TPK1|TPK3|TPK2
SPAC23H3.13c	gpa2	heterotrimeric G protein alpha-2 subunit Gpa2	10.9 ± 0.9	8.3	4.5 ± 0.3	151.9 ± 18	181 ± 1.3	GPA2
SPBC32H8.07	git5	heterotrimeric G protein beta subunit Git5	12.9 ± 0.9	7	4.5 ± 0.2	179.6 ± 17.3	142 ± 4.9	STE4
SPCC1753.02c	git3	G-protein coupled receptor Git3	12.7 ± 0.8	6.3	4.6 ±0.2	183.9 ± 24.8	145 ± 3.8	GPR1
SPBC1718.07c	zfs1	CCCH tandem zinc finger protein, human Tristetraprolin homolog Zfs1, involved in mRNA catabolism	12.3 ± 0.7	5.7	4.1± 0.2	142.7 ± 13.6	140 ± 4.1	CTH1|TIS11
SPCC1919.05	ski3	Ski complex TPR repeat subunit Ski3 (predicted)	12.4 ± 0.6	4.8	4.3 ± 0.2	162.2 ± 15.1	135 ± 1.6	SKI3
SPAC1782.09c	clp1	Cdc14-related protein phosphatase Clp1/Flp1	11.9 ± 0.9	7.6	4.4 ± 0.2	157.7 ± 15.8	138 ± 0.7	CDC14
SPAC2F7.03c	pom1	DYRK family protein kinase Pom1	12.3 ± 1.6	13	4.5 ± 0.2	174.1 ± 31.1	141 ± 5.3
SPBC23G7.04c	nif1	SEL1 repeat protein Nif1	12.5 ± 0.7	5.6	4.3 ± 0.2	159.6 ± 15.2	128 ± 2.3	DSF2
SPAC2F7.08c	snf5	SWI/SNF complex subunit Snf5	12.6 ± 0.7	5.6	4.3 ± 0.2	163.8 ± 15.9	135 ± 1.6	SNF5
SPBC30B4.04c	sol1	SWI/SNF complex subunit Sol1	12.9 ± 0.9	7	4.3 ± 0.2	162.9 ± 19.6	135 ± 4.4	SWI1
SPCC126.04c	sgf73	SAGA complex subunit Sgf73	12.7 ± 0.8	6.3	4.2 ± 0.3	157.0 ± 20.9	159 ± 5.1	SGF73
SPBC16E9.12c	pab2	poly(A) binding protein Pab2	13.1 ± 0.8	6.1	4.3 ± 0.2	165.7 ± 19.3	143 ± 4.7	SGN1
SPBC19F8.02		nuclear distribution protein NUDC homolog	12.6 ± 0.6	4.8	4.3 ± 0.2	160.6 ± 14.1	134 ± 1.5
SPAC27E2.03c		Obg-Like ATPase (predicted)	12.3 ± 0.7	5.7	4.3 ± 0.2	160.3 ± 18.4	157 ± 6.1	OLA1
SPBC16H5.07c	ppa2	serine/threonine protein phosphatase Ppa2	11.2 ± 1.0	8.9	4.3 ± 0.2	139.7 ± 15.9	136 ± 1.2	PPH21|PPH22
SPAC26F1.10c	pyp1	tyrosine phosphatase Pyp1	11.3 ± 0.6	5.3	4.7 ± 0.2	166.2 ± 15.8	143 ± 4.7
								PTP3|PTP2
Wild type (972 h-)			14.1 ± 0.8	5.7	4.5 ± 0.2	199.4 ± 21.8	129 ± 2.2
